# Supplementary material for: Impact of preconceptional micronutrient supplementation on maternal mental health during pregnancy and postpartum: results from a randomized controlled trial in Vietnam
Source: BMC Womens Health. 2017 Jun 17;17:44. doi: 10.1186/s12905-017-0401-3 (PMC5473979; doi:10.1186/s12905-017-0401-3)
Supplement: Supplementary file 2 — Dataset. (XLSX 1042 kb) [file 12905_2017_401_MOESM2_ESM.xlsx]

## Sheet: Variable name
No	storage
1	variable name	variable label
2	age	Age
3	BO2	BO2 When did you get married first time?
4	treatment_cat	Preconcept group
5	energy_total	Total energy consumed on average per day (Kcal)
6	iron_total	Total iron consumed on average per day (mg)
7	zinc_total	Total zinc consumed on average per day (mg)
8	vitamin_c_total	Total vitamin C consumed on average per day (mg)
9	folate_total	Total folate consumed on average per day (ug)
10	vitamin_b12_total	Total vitamin B12 consumed on average per day (ug)
11	vitamin_a_total	Total vitamin A consumed on average per day (ug)
12	minority	Ethnicity
13	farmer	Occupation
14	cesd_baseline	CESD score at baseline
15	grp	Preconcept group
16	epds_prenatal_1	EPDS score at the first trimester
17	epds_prenatal_2	EPDS score at the second trimester
18	epds_prenatal_3	EPDS score at the third trimester
19	epds_postpartum_3m	EPDS score at postpartum 3 months
20	Cesd_postpartum_12m	EPDS score at postpartum 12 months
21	cesd_base	CESD scale at baseline
22	ever_depressed	ever experience with depressed
23	ever_depressed_pp	ever experience with depressed during postpartum period
25	m1	merge data depression and baseline
26	ses	household SES score
27	fer	FER
28	rbp	RBP
29	hb3	HB3 Value of hemocue
30	FER30	FER cut at 30
31	anemia	Maternal anemia status
32	mo_edu	maternal education
33	no_child	How many children do you have?
34	weight	Maternal weight
35	height	Maternal height
36	BMI	Maternal BMI score
37	BMI_2cat	Maternal BMI 2 cats
38	logfer
39	cesd_baseline_ter	3 quantiles of cesd_baseline

## Sheet: Sheet1
age	BO2	treatment_cat	energy_total	iron_total	zinc_total	vitamin_c_total	folate_total	vitamin_b12_total	vitamin_a_total	minority	farmer	cesd_baseline	grp	epds_prenatal_1	epds_prenatal_2	epds_prenatal_3	epds_postpartum_3m	Cesd_postpartum_12m	cesd_base	ever_depressed	ever_depressed_pp	m1	ses	fer	rbp	hb3	FER30	anemia	mo_edu	no_child	weight	height	BMI	BMI_2cat	logfer	cesd_baseline_ter
30	20	FA	4418.56	34.9736	19.9531	464.223	738.689	4.57263	956.624	1	1											baseline, no depression	-0.0340793	37.805	1.27	13.8	0	0	2	1	51.1	1.5745	20.6127	0	3.63244
24	18	FA	2289.48	20.5175	10.1101	195.149	317.53	1.17143	235.251	1	1											baseline, no depression	0.656618	102.165	1.43	13.1	0	0	2	>=2	47.25	1.494	21.169	0	4.62659
21	18	IFA	1658.83	9.93374	7.21843	110.239	133.561	0.364257	105.52	0	1											baseline, no depression	-0.718722	91.885	1.595	12.7	0	0	3	1	51.1	1.588	20.2638	0	4.52054
26	19	IFA	1787.74	17.7469	8.99065	238.023	400.291	1.90883	300.021	1	1	7	IFA	0	0	0			1	0		both depression and baseline	0.938917	60.69	1.33	12.4	0	0	2	1	38.85	1.4555	18.3386	1	4.10578	3
29	19	FA	2124.98	17.9969	11.6725	295.788	342.796	3.30843	771.857	1	1											baseline, no depression	0.302971	89.635	2.175	14.2	0	0	3	>=2	47.8	1.522	20.6347	0	4.49575
31	21	FA	1409.29	10.3303	6.56588	116.859	276.115	0.363734	94.0417	1	1											baseline, no depression	-0.16007	183.8	2.92	12.4	0	0	2	>=2	43	1.546	17.9908	1	5.21385
26		MM	2101.76	17.9017	9.9278	323.492	278.218	1.37815	296.165	0	0											baseline, no depression	0.302971	130.8	1.35	12.2	0	0	4		42	1.497	18.7416	0	4.87367
25	24	MM	1590.76	10.1437	7.50871	70.7673	126.785	1.4511	361.919	0	0											baseline, no depression	1.04395	24.475	1.245	12	1	0	4	1	42.7	1.507	18.8019	0	3.19765
21	19	IFA	2698.02	19.9221	14.5524	367.682	547.719	1.34977	204.681	1	1	7	IFA	0	0	0		0	1	0	0	both depression and baseline	0.867747	57.785	2.54	12.5	0	0	3	1	36.2	1.499	16.1104	1	4.05673	3
26	22	MM	1615.33	12.8956	7.62681	215.012	326.164	2.76328	400.577	1	1	5	MM	0					1	0		both depression and baseline	-0.422535	217.3	1.525	13.7	0	0	4	1	38.7	1.5435	16.2442	1	5.38128	3
33	18	MM	2588.18	25.9678	13.1318	458.013	454.699	2.62826	530.17	0	1											baseline, no depression	0.381435	32.385	1.755	12.2	0	0	1	1	38.5	1.4955	17.2142	1	3.4777
33	23	IFA	2159.1	18.0945	10.474	343.704	334.189	0.321229	85.7471	0	1											baseline, no depression	-0.413454	37.105	1.635	12.1	0	0	3	1	43	1.5665	17.523	1	3.61375
28	21	FA	2344.55	14.7787	10.802	216.39	263.84	1.41284	494.472	0	1											baseline, no depression	1.11764	16.44	1.38	12.1	1	0	2	1	41.85	1.5185	18.1496	1	2.79972
23	23	IFA	2567.41	21.8615	11.9272	326.161	445.054	7.62562	1718.46	0	0											baseline, no depression	0.867152	79.85	1.515	14.7	0	0	4		56.6	1.609	21.8627	0	4.38015
21	20	MM	2671.92	25.1147	13.476	329.037	459.4	2.82063	615.2	0	1											baseline, no depression	0.680884	130.3	1.965	12.4	0	0	2	1	38.25	1.4735	17.617	1	4.86984
25	22	IFA	2480.23	24.9952	13.6824	456.072	506.041	4.63431	844.535	0	1											baseline, no depression	0.270459	11.145	1.445	15.6	1	0	2	1	50.8	1.546	21.2542	0	2.41099
27	20	IFA	1553.31	11.0626	7.63947	235.305	198.229	0.462171	188.515	0	1											baseline, no depression	-0.0492386	97.665	1.6	13.3	0	0	2	1	44.55	1.533	18.9567	0	4.58154
21	18	MM	1690.99	9.67996	8.38004	150.197	117.063	0.5942	97.7586	1	1											baseline, no depression	0.416601	118	1.865	13.4	0	0	2	1	48.5	1.586	19.2813	0	4.77069
26	25	MM	2263.84	13.6388	9.55093	130.464	218.64	0.900229	216.771	0	1	0	MM	0	0	0	0		0	0	0	both depression and baseline	0.074563	90.665	1.68	13.4	0	0	3	1	39.25	1.476	18.0164	1	4.50717	1
25	18	MM	1553.89	11.6218	7.28834	223.226	231.755	0.197152	101.566	1	1											baseline, no depression	-0.598913	132.85	1.69	12.2	0	0	2	1	46.35	1.5345	19.6841	0	4.88922
25	21	FA	2099.79	19.9935	10.5202	329.84	408.506	4.1974	1030.19	0	0	0	FA	0	0	0	0	0	0	0	0	both depression and baseline	2.78006	34.56	2.345	13.3	0	0	3	1	42.65	1.47	19.7371	0	3.5427	1
23	18	IFA	2945.64	21.4906	12.3015	265.582	386.365	2.61874	545.998	1	1											baseline, no depression	0.516975	38.37	1.465	12.6	0	0	2	1	37.8	1.453	17.9044	1	3.64728
22	19	IFA	1658.98	11.4428	8.15764	161.463	131.994	1.5084	192.734	1	1	0	IFA	4	0		0		0	0	0	both depression and baseline	1.15968	73.64	1.405	10.7	0	1	2	1	45.55	1.4975	20.3121	0	4.29919	1
23	20	FA	2202.21	17.8367	9.86617	267.428	318.925	2.67107	540.023	1	1											baseline, no depression	0.158121	20.275	1.92	13.2	1	0	3	1	44.9	1.571	18.1926	1	3.00939
24	20	MM	2443.27	24.6886	10.7205	380.937	505.705	4.4872	1221.4	0	0											baseline, no depression	0.644259	207	2.015	14.3	0	0	2	1	47.5	1.644	17.5748	1	5.33272
19	18	IFA	3165.24	21.5421	14.4849	396.268	496.644	2.10911	499.67	1	1											baseline, no depression	0.516474	82.285	1.395	13.5	0	0	3	1	48.8	1.5695	19.8106	0	4.41019
28	23	IFA	3263.99	25.5041	16.5558	459.933	665.823	2.82312	474.853	0	0											baseline, no depression	1.71387	19.625	1.3	12	1	0	3	1	40.8	1.4645	19.0231	0	2.9768
29	27	FA	2290.29	18.2708	12.9477	210.194	315.592	2.82089	489.623	1	1											baseline, no depression	1.95246	51.12	1.53	12.3	0	0	3	1	42.45	1.4665	19.7385	0	3.93418
20	20	MM	2563.22	15.1491	12.0318	109.87	541.607	3.98154	711.409	1	1											baseline, no depression	1.79638	4.755	1.12	12.7	1	0	1		35.75	1.4235	17.6425	1	1.5592
21	18	MM	2706.37	20.5488	13.3923	303.857	296.013	2.6841	336.714	0	1	0	MM	0	1		0		0	0	0	both depression and baseline	0.329426	76.885	1.625	13.4	0	0	2	1	49	1.5325	20.8639	0	4.34231	1
26	26	FA	2578.04	18.0803	11.9902	230.846	468.731	2.59168	524.448	1	1	1	FA	0	3		0		1	0	0	both depression and baseline	0.641932	72.775	2.205	14.7	0	0	2		59.15	1.5045	26.1319	0	4.28737	1
19	19	MM	1738.51	9.87756	7.95929	82.1383	183.772	0.643029	133.766	0	1											baseline, no depression	0.600676	63.09	1.685	13	0	0	3		63	1.606	24.4258	0	4.14456
22	21	FA	3107.91	31.2793	16.9322	945.343	778.965	6.3607	1671.38	0	0											baseline, no depression	1.4991	82.305	1.89	12.6	0	0	2	1	40.7	1.5165	17.6974	1	4.41043
24	19	MM	1710.56	15.6496	8.41493	350.657	349.784	0.710871	376.802	0	1											baseline, no depression	0.305918	89.435	1.61	14.8	0	0	2	1	40.15	1.5615	16.4665	1	4.49351
24	24	FA	2397.78	28.9245	13.4257	607.097	613.087	4.95326	1040.09	0	0											baseline, no depression	1.84746	49.6	1.695	12.6	0	0	4	0	49.95	1.4735	23.0057	0	3.90399
25	24	MM	1479.24	9.40612	6.82707	78.6159	187.335	0.325052	125.615	0	0											baseline, no depression	1.28984	48.25	1.19	13.7	0	0	4	1	40.95	1.4855	18.557	0	3.8764
25	22	FA	2857.48	18.6434	12.1621	220.395	408.012	2.28374	312.037	0	1											baseline, no depression	0.0075803	46.065	2.33	13.1	0	0	2	1	45.05	1.577	18.1147	1	3.83005
23	19	MM	1907.87	15.8917	8.48791	72.3005	204.768	0.61721	125.115	0	1											baseline, no depression	0.55997	81.625	1.34	14.2	0	0	3	1	43.05	1.5345	18.2827	1	4.40214
32	22	MM	2270.89	17.9839	11.0259	133.797	269.839	2.37169	569.486	0	1	1	MM	0	3	0	0	0	1	0	0	both depression and baseline	0.0103335	45.94	1.065	11.8	0	1	1	1	54.8	1.633	20.5498	0	3.82734	1
29	25	IFA	2520.89	19.9478	12.6535	258.686	317.466	4.3987	611.818	0	1											baseline, no depression	0.912055	92.635	1.59	13.1	0	0	3	1	43.8	1.48	19.9963	0	4.52867
20	20	FA	2622.22	17.739	10.1425	171.871	331.061	1.25351	414.654	0	1	1	FA	0	0	0	0		1	0	0	both depression and baseline	1.60575	57.215	1.315	12.1	0	0	2	1	53.5	1.483	24.326	0	4.04682	1
25	18	IFA	2133.31	14.4831	10.1625	166.207	343.064	0.912438	246.759	0	1											baseline, no depression	-0.68054	42.655	1.295	14.3	0	0	2	1	42	1.54	17.7096	1	3.75314
23	21	IFA	1971.28	18.7181	9.59806	277.503	300.579	2.26994	413.189	1	1	0	IFA	0	0	0	0	0	0	0	0	both depression and baseline	0.754226	36.26	1.295	15.8	0	0	2	1	56.6	1.602	22.0542	0	3.59071	1
27	24	FA	2181.37	17.6877	10.5757	290.475	358.147	2.04423	500.16	0	1											baseline, no depression	0.996182	56.505	1.735	14	0	0	3	1	43.9	1.565	17.924	1	4.03433
24	19	MM	2151.51	20.2981	9.07526	171.535	246.038	0.705743	186.67	0	1	1	MM	0	0		0		1	0	0	both depression and baseline	0.211312	80.58	1.33	12.4	0	0	3	1	44.1	1.5105	19.3285	0	4.38925	1
29	20	IFA	2526.92	25.2033	13.1744	482.63	564.486	3.359	670.45	1	1											baseline, no depression	1.55728	80.73	1.315	13.9	0	0	2	1	49	1.5175	21.2784	0	4.39111
29	24	MM	1530.1	10.0428	6.77181	123.698	210.946	0.639129	166.788	0	1											baseline, no depression	0.12976	29.775	0.875	12.6	1	0	2	1	39.15	1.54	16.5078	1	3.39367
28	27	IFA	2022.71	14.6416	9.29943	244.176	343.806	0.563314	144.909	0	1											baseline, no depression	0.161966	59.365	1.62	14.4	0	0	2	1	48.9	1.488	22.0853	0	4.08371
26	23	FA	1727.15	13.128	8.15819	185.414	237.177	0.672771	193.764	0	1	0	FA	0	0	0	0	0	0	0	0	both depression and baseline	-0.0974279	88.73	1.83	14.3	0	0	3	1	53.5	1.5535	22.1682	0	4.4856	1
21	19	IFA	2116.98	16.0435	10.7263	224.736	423.767	2.6974	537.044	0	1											baseline, no depression	-1.00333	64.565	1.335	12.7	0	0	2	1	47.8	1.532	20.3662	0	4.16767
27	23	FA	1853.53	12.2618	8.47688	111.993	286.356	1.61039	194.612	1	1											baseline, no depression	-0.16107	9.94	1.1	11.2	1	1	2	1	41	1.457	19.3137	0	2.29657
23	22	FA	2096.15	15.6061	8.49996	172.249	259.613	1.02413	216.137	0	1	0	FA	4					0	0		both depression and baseline	-0.316571	95.96	2.01	13	0	0	2	1	43.75	1.4845	19.8526	0	4.56393	1
34	30	MM	1664.67	19.1194	9.75636	306.087	391.22	0.940886	307.682	1	0	7	MM	0	0	0			1	0		both depression and baseline	-0.358514	175.4	1.965	12.5	0	0	4	1	51.2	1.51	22.4552	0	5.16707	3
23	22	MM	1368.8	6.82407	5.39998	56.0174	93.5511	0.334393	135.89	0	1	3	MM	1	0	0	0		1	0	0	both depression and baseline	-0.193798	49.555	1.335	13.6	0	0	4	0	44	1.5815	17.592	1	3.90308	2
24	20	IFA	1384.49	9.35047	6.21968	141.187	265.638	0.436981	62.4072	1	1											baseline, no depression	-0.716912	40.06	1.65	13.8	0	0	2	1	53.15	1.5305	22.6901	0	3.69038
26	22	FA	1613.6	12.1112	7.28969	137.029	224.715	0.492524	281.976	0	1	27	FA	0	0		0	3	2	0	0	both depression and baseline	0.689709	129.9	1.36	13.4	0	0	2	1	41.1	1.5065	18.1094	1	4.86677	3
34	25	IFA	1326.33	11.6824	7.18967	176.879	227.351	1.5746	185.834	1	1	3	IFA	0	0		0		1	0	0	both depression and baseline	-0.117885	104	1.48	10.9	0	1	2	1	39.55	1.514	17.2542	1	4.64439	2
30	23	IFA	2224.3	12.8609	10.6122	115.164	408.62	1.11703	226.194	0	1	0	IFA	0	0	0	0	2	0	0	0	both depression and baseline	0.075434	26.33	1.765	12	1	0	2	1	52.1	1.6355	19.4777	0	3.27071	1
30	21	FA	1748.92	11.5849	7.35435	260.77	238.697	0.800481	129.597	0	1	1	FA	2	1	3	0		1	0	0	both depression and baseline	1.29567	162.15	2.42	14.9	0	0	3	1	51.95	1.4725	23.9594	0	5.08852	1
27	25	IFA	2244.9	15.0619	11.7285	121.192	275.122	1.84917	307.482	1	1											baseline, no depression	-0.319856	51.375	1.735	12.4	0	0	3	1	42.2	1.5045	18.6435	0	3.93915
27	22	MM	2578.44	20.3388	11.3808	262.082	339.36	2.34241	1353.54	0	0											baseline, no depression	-0.222262	49.595	1.83	12.4	0	0	2	1	52.65	1.557	21.7181	0	3.90389
25	18	FA	2629.89	19.0276	10.7185	302.826	425.75	2.54735	467.627	1	1	1	FA	0	4				1	0		both depression and baseline	0.189706	65.825	1.28	15.7	0	0	2	1	42.45	1.5595	17.4545	1	4.187	1
30	29	MM	2591.29	19.8671	10.5613	213.385	495.884	4.20981	547.819	0	1											baseline, no depression	-0.284485	17.12	1.415	13.2	1	0	1	1	39.45	1.534	16.7647	1	2.84025
26	24	MM	3330.46	25.1868	14.9744	392.284	287.33	3.11249	857.66	0	1											baseline, no depression	-1.22956	89.4	2.26	15.5	0	0	3	1	32.5	1.481	14.8174	1	4.49312
30	26	MM	2018.24	15.679	9.50467	229.617	307.702	2.02967	401.748	0	1											baseline, no depression	-1.18543	69.2	1.83	11	0	1	2	1	34.9	1.4155	17.4183	1	4.237
24	23	MM	2371.16	16.0639	11.0247	192.831	290.549	1.33616	344.702	0	1											baseline, no depression	-0.897889	23.73	1.79	12.9	1	0	2	1	42.9	1.4375	20.7607	0	3.16674
32	23	IFA	2719.58	23.9546	14.0202	327.192	485.631	0.779217	331.547	1	1	3	IFA	0	0		0		1	0	0	both depression and baseline	-0.627966	78.825	1.75	11.4	0	1	2	1	42.45	1.4525	20.1208	0	4.36723	2
24	23	FA	2568	20.2456	12.4851	260.488	445.704	2.91795	356.061	0	1											baseline, no depression	-0.0522697	67.65	1.59	14.9	0	0	2	1	44.9	1.499	19.9822	0	4.21435
22	19	IFA	2332.24	19.5717	11.2953	236.667	363.629	1.17968	520.475	0	1											baseline, no depression	-0.577744	77.205	1.54	16.1	0	0	2	1	46.6	1.582	18.6197	0	4.34646
29	23	FA	1596.96	14.3975	8.1932	254.201	285.898	1.41008	333.618	0	1											baseline, no depression	0.156246	136.7	1.605	12.7	0	0	2	1	51.65	1.571	20.9275	0	4.91779
27	24	MM	1809.88	11.1448	8.72687	112.466	206.828	1.56766	222.363	1	1											baseline, no depression	0.335509	108.055	2.695	12.4	0	0	2	1	41.2	1.5525	17.0936	1	4.68264
26	18	MM	2317.14	16.6829	11.6997	287.171	456.932	1.29637	246.348	0	1											baseline, no depression	0.323516	100.785	2.23	11.1	0	1	2	1	49.15	1.5145	21.4282	0	4.61299
33	18	IFA	1598.18	11.6992	7.85487	184.84	273.324	0.8768	252.837	0	0											baseline, no depression	0.633123	47.065	1.98	12.9	0	0	2	1	43.3	1.534	18.4008	1	3.85153
27	18	FA	1934.02	13.8248	8.664	207.512	301.001	0.933195	298.504	1	1	2	FA	0	0	0	0	1	1	0	0	both depression and baseline	-0.686773	64.2	2.2	14.9	0	0	2	1	40.4	1.485	18.3201	1	4.162	2
25	20	MM	2701.39	22.4343	11.4677	346.61	424.577	2.4302	712.023	0	1											baseline, no depression	-0.448737	59.695	1.83	14.2	0	0	4	1	46.6	1.4685	21.6092	0	4.08925
21	18	MM	2027.93	14.3904	10.0428	313.656	407.089	2.04048	219.093	0	0											baseline, no depression	0.839396	52.455	1.89	14.4	0	0	3	1	39.5	1.427	19.3976	0	3.95996
23	22	MM	1860.39	14.8251	9.84683	98.1697	277.485	3.66377	1080.88	0	0											baseline, no depression	1.41179	62.915	1.69	13.8	0	0	4	1	43.6	1.672	15.596	1	4.14178
21	18	FA	2391.3	20.1723	10.3456	277.169	443.027	2.17953	550.494	1	1											baseline, no depression	1.55349	10.815	1.13	13	1	0	2	1	41.55	1.513	18.1507	1	2.38093
25	24	MM	2572.58	17.8389	12.3456	201.44	242.273	1.93217	566.12	1	1											baseline, no depression	0.250706	60.345	1.245	14	0	0	4	1	47.4	1.5025	20.9966	0	4.10008
24	22	FA	3325.22	30.8835	14.7669	507.445	569.137	2.8454	604.888	1	1											baseline, no depression	0.731898	94.665	1.66	13.3	0	0	3	1	44.85	1.526	19.2599	0	4.55034
18	18	IFA	3769.18	30.9927	18.2002	654.741	732.324	4.17493	759.982	1	1											baseline, no depression	1.05685	56.595	1.675	11.9	0	1	2		48.1	1.4725	22.1837	0	4.03592
23	22	IFA	2467.65	18.2121	11.6234	305.691	443.345	0.754029	227.426	0	1											baseline, no depression	-0.292756	60.635	1.68	13.4	0	0	2	1	39.85	1.4855	18.0586	1	4.10487
22	20	FA	2385.52	18.3046	13.885	168.168	354.624	1.79189	44.2905	1	1											baseline, no depression	-0.421746	67.345	1.87	14.6	0	0	3	1	45.25	1.51	19.8456	0	4.20983
22	21	MM	2452.79	16.1297	10.4343	148.5	328.523	1.77689	450.05	1	1	0	MM	0	0		0		0	0	0	both depression and baseline	0.324456	70.175	1.565	13.1	0	0	2	1	59.7	1.543	25.0751	0	4.25099	1
19	18	IFA	2063.21	13.7022	9.24722	155.095	321.843	1.02533	184.813	1	1											baseline, no depression	1.00116	83.54	1.41	13	0	0	2	1	44.35	1.5905	17.5318	1	4.42532
30	18	IFA	3967.28	28.118	16.4049	475.678	1162.08	1.56168	430.009	0	1											baseline, no depression	0.624338	40.57	1.395	13.1	0	0	1	1	39.75	1.4925	17.8447	1	3.70303
21	18	IFA	2618.34	17.2374	13.6226	143.636	449.984	2.13371	468.011	0	1											baseline, no depression	0.331472	23.42	1.6	12.8	1	0	3	1	36.2	1.511	15.8555	1	3.15359
23	22	FA	1918.62	16.9244	8.89022	274.301	307.408	1.45874	443.783	0	0											baseline, no depression	2.25132	126.5	2.345	14.7	0	0	4	1	48.9	1.598	19.1494	0	4.84024
23	18	MM	3030.72	24.6163	14.519	377.073	581.694	5.11456	1497.33	0	1											baseline, no depression	1.8794	85.285	1.665	14.7	0	0	2	1	48.5	1.585	19.3056	0	4.446
29	24	FA	2761.01	22.5084	14.1144	340.07	617.148	2.32483	388.556	1	1	1	FA	3	0		0	1	1	0	0	both depression and baseline	0.972654	25.22	1.325	11.8	1	1	3	1	41.15	1.545	17.239	1	3.22764	1
23	22	MM	3838.31	32.6715	16.182	854.675	628.027	1.75464	1104.98	1	0											baseline, no depression	2.32725	58.075	1.235	11.2	0	1	2	1	41.95	1.5115	18.3618	1	4.06173
25	24	FA	1980.91	18.0628	10.3237	194.154	315.406	4.96868	1158.66	0	1											baseline, no depression	-0.84157	36.875	1.545	12.8	0	0	2	1	42.1	1.534	17.8909	1	3.60753
27	22	FA	2133.1	13.0266	10.5203	169.793	283.771	1.43609	544.197	0	1											baseline, no depression	1.43748	49.66	1.565	13.3	0	0	3	1	46.4	1.559	19.0909	0	3.9052
22	20	IFA	1671.89	13.5696	8.28683	202.229	276.074	1.61193	284.343	1	1											baseline, no depression	-0.381243	92.8	1.895	12.5	0	0	3	1	43.55	1.5215	18.8124	0	4.53045
26	22	MM	2219.96	19.8759	12.1513	435.782	414.103	1.38683	392.259	0	1	8	MM	2	3		0		1	0	0	both depression and baseline	0.526485	161.1	1.81	14	0	0	3	1	49.15	1.605	19.0798	0	5.08203	3
20	19	MM	2084.71	12.5609	8.79203	140.561	241.025	1.76544	311.881	0	1	2	MM	1	3	0		13	1	0	1	both depression and baseline	1.24152	60.63	1.76	14.4	0	0	3	1	47.3	1.6225	17.9677	1	4.10479	2
25	20	FA	1564.25	12.3074	7.35706	200.279	159.705	1.68277	306.562	1	1	4	FA	0	0	0	0		1	0	0	both depression and baseline	1.52191	73.115	2.345	13.5	0	0	2	1	39.55	1.5445	16.5795	1	4.29203	2
21	20	IFA	2224.29	14.4006	9.57232	245.581	231.307	2.4345	604.467	0	1	10	IFA	0	0	0			2	0		both depression and baseline	1.75411	53.565	1.51	15.6	0	0	3	1	50.05	1.595	19.6735	0	3.9809	3
25	19	IFA	1627.39	12.3381	8.99754	130.41	203.265	1.09701	211.527	1	1	2	IFA	0	0		0	1	1	0	0	both depression and baseline	0.571025	201.3	1.655	14.5	0	0	2	1	50.95	1.6185	19.45	0	5.3048	2
22	22	IFA	2040.19	18.3156	10.8245	277.547	407.483	1.4543	412.887	1	0											baseline, no depression	0.369816	55.19	1.31	12.7	0	0	3	1	42.1	1.526	18.0789	1	4.01078
25	20	IFA	2372.24	22.5214	12.5022	470.661	524.834	3.0015	632.905	0	1											baseline, no depression	0.825508	154.15	1.76	12.2	0	0	2	1	33.9	1.4275	16.6359	1	5.03793
27	18	FA	2965.92	27.6337	15.8397	695.956	715.279	6.15449	1379.03	0	1											baseline, no depression	0.988796	173.7	1.795	13.7	0	0	2	1	34.75	1.47	16.0813	1	5.15733
25	22	FA	4474.76	35.5087	19.107	431.737	751.51	5.6146	1106.94	1	1	2	FA	3	0	0	0	2	1	0	0	both depression and baseline	0.487473	33.63	1.275	14.5	0	0	2	1	45.2	1.5375	19.1209	0	3.51542	2
23	19	MM	1561.75	10.3052	7.14612	121.629	222.611	1.27397	156.485	1	1											baseline, no depression	1.27548	75.425	2.265	15.7	0	0	2	1	51.5	1.55	21.436	0	4.32314
26	25	MM	1389.41	13.2132	7.47553	96.3357	210.907	1.72168	373.3	0	1											baseline, no depression	-0.723779	56.61	1.32	14.7	0	0	1	1	51.95	1.5685	21.1162	0	4.03619
31	20	FA	2113.83	19.7459	10.3027	329.591	380.118	3.32647	1320.06	1	1	7	FA	3	6		0		1	1	0	both depression and baseline	0.266861	33.97	1.88	12.6	0	0	3	1	37.75	1.499	16.8002	1	3.52548	3
23	20	MM	2995.83	27.7901	13.3026	402.488	777.761	6.6613	1873.2	1	1											baseline, no depression	0.777006	299.15	1.59	13.6	0	0	2		45.7	1.5165	19.8715	0	5.70094
23	21	IFA	2276.64	14.8044	12.5529	261.753	362.026	1.65174	238.93	1	1	0	IFA	0	0		0	1	0	0	0	both depression and baseline	-0.105651	74.795	1.175	13.5	0	0	2	1	46.45	1.5855	18.4779	1	4.31475	1
30	24	IFA	2635.66	22.3926	14.4488	268.503	447.063	2.80543	350.603	1	1	0	IFA	0	0		0		0	0	0	both depression and baseline	0.272691	55.75	1.395	14.5	0	0	3	1	39.45	1.4725	18.1944	1	4.02088	1
27	26	MM	2047.93	14.2718	10.7685	98.4568	278.645	2.28266	644.888	1	0											baseline, no depression	1.44372	128.1	2.5	13.7	0	0	4	1	41.2	1.474	18.9628	0	4.85281
28	18	FA	1812.95	11.973	7.78018	106.858	234.484	1.6443	523.893	0	1	10	FA	1	0		0		2	0	0	both depression and baseline	0.428924	79.835	2.01	13.4	0	0	2	1	44.95	1.4815	20.4798	0	4.37996	3
23	18	IFA	2304.61	17.5658	11.5525	156.475	455.295	4.91184	557.224	1	1											baseline, no depression	-0.454715	66.35	1.605	14.4	0	0	2	1	45.35	1.5035	20.0618	0	4.19494
27	22	MM	2033.3	14.6668	9.03254	190.933	386.703	0.780043	317.22	0	1											baseline, no depression	0.383734	43.65	1.41	14.5	0	0	2	1	40.75	1.489	18.3797	1	3.7762
23	20	FA	1864.21	11.8645	7.4959	160.258	274.678	0.316371	52.0269	0	1											baseline, no depression	-0.0635092	79.11	2.025	11.9	0	1	2	1	44.85	1.504	19.8274	0	4.37084
25	23	FA	2953.07	29.0596	15.9223	439.282	582.808	2.74394	452.236	0	0											baseline, no depression	1.62447	75.86	1.99	13	0	0	4	1	40.3	1.481	18.3736	1	4.32889
22	18	FA	2261.38	16.8041	9.03129	233.317	458.409	1.2487	296.023	1	1											baseline, no depression	-0.435027	35.15	1.315	15.8	0	0	2	1	49.65	1.624	18.8255	0	3.55963
23	19	IFA	1876.13	13.4069	9.16341	173.337	329.671	0.759476	345.667	0	1	0	IFA	0	9	0			0	1		both depression and baseline	0.923721	164.8	1.63	13	0	0	2	1	46.35	1.499	20.6275	0	5.10473	1
33	22	MM	1893.3	18.3901	9.76133	256.423	369.887	3.15179	715.313	0	1											baseline, no depression	0.248351	217.55	1.745	13	0	0	2	1	41.7	1.5735	16.8423	1	5.38243
30	21	MM	4960.67	33.4045	22.7054	476.286	779.717	5.42034	1136.53	1	1											baseline, no depression	1.1055	56.31	1.225	14.8	0	0	3	1	43.9	1.478	20.0963	0	4.03087
31	19	FA	2148.17	11.2312	9.01177	190.454	161.53	0.980314	177.946	0	1											baseline, no depression	-0.438438	198.55	2.185	12.1	0	0	1	1	48.1	1.5955	18.8952	0	5.29104
29	22	MM	1977.27	15.6292	9.52596	281.709	314.475	0.673367	188.659	1	1	0	MM	0	4		1		0	0	0	both depression and baseline	2.07549	80.43	1.665	11.2	0	1	2	1	53.95	1.5435	22.6453	0	4.38739	1
24	23	IFA	3449.19	30.316	14.9649	392.545	670.41	5.51295	844.728	0	1											baseline, no depression	-0.0017366	48.995	2.12	12.9	0	0	4	1	46.2	1.514	20.1553	0	3.89172
28	20	FA	1646.04	15.604	8.21535	288.796	323.378	1.28848	230.756	0	1											baseline, no depression	1.6243	46.54	1.56	15.2	0	0	3	1	45.3	1.6135	17.4004	1	3.84031
27	24	FA	2000.9	13.7913	10.2154	217.341	288.774	1.04035	118.621	0	1											baseline, no depression	0.0637465	29.135	1.23	10.7	1	1	2		49.6	1.6585	18.0323	1	3.37194
23	19	IFA	2201.61	19.5973	10.2249	205.947	433.629	2.61336	540.679	0	1	5	IFA	2	0	0	0	4	1	0	0	both depression and baseline	0.95774	37.225	1.115	13.4	0	0	2	1	42.05	1.5305	17.9514	1	3.61698	3
27	21	IFA	1046.08	7.32384	5.49392	71.3939	159.293	0.2033	26.5582	0	1											baseline, no depression	-0.273624	43.285	1.805	13.1	0	0	1	1	33.9	1.405	17.173	1	3.76781
34	28	FA	1635.39	9.93137	7.83772	110.38	150.494	1.11275	301.115	1	1											baseline, no depression	0.342543	13.345	1.375	10.3	1	1	2	1	55.65	1.608	21.5225	0	2.59114
31	26	MM	2599.96	15.9976	11.6564	250.585	299.874	4.92031	1118.82	0	1											baseline, no depression	1.55075	29.37	0.81	12.8	1	0	3	1	39.4	1.509	17.3029	1	3.37997
30	22	MM	2734.3	17.9568	10.2649	186.289	371.441	1.23979	727.55	0	1	3	MM	0	0	0	0		1	0	0	both depression and baseline	0.461668	98.1	1.535	14.4	0	0	2	1	48.3	1.5725	19.5329	0	4.58599	2
24	22	FA	4353.21	38.1593	21.4474	265.047	547.015	12.404	3415.66	1	1											baseline, no depression	2.80303	97.575	1.315	13.5	0	0	3	1	40.5	1.5785	16.2542	1	4.58062
21	20	IFA	3073.33	21.2909	13.9518	279.235	461.717	3.27561	520.755	1	1	2	IFA	0	0	0	0	0	1	0	0	both depression and baseline	0.440876	119.7	1.54	13.3	0	0	3	1	37.7	1.4985	16.7891	1	4.78499	2
28	19	FA	3383.4	23.944	15.3768	343.538	1051.79	0.731095	125.851	0	1											baseline, no depression	0.390958	62.09	1.52	13.1	0	0	2	1	40.7	1.619	15.5275	1	4.12859
25	18	FA	2294.02	20.0231	11.4857	380.841	452.983	2.83471	641.791	0	1											baseline, no depression	-0.770308	73.39	1.755	13.6	0	0	2	1	38.95	1.494	17.4504	1	4.29579
29	27	IFA	1474.02	11.8865	7.294	139.48	222.301	2.42046	359.337	1	1	0	IFA	0	0	0			0	0		both depression and baseline	0.24462	43.3	1.74	13.3	0	0	4	1	40.9	1.4625	19.1219	0	3.76815	1
23	22	IFA	2230.76	16.9161	12.175	164.471	369.998	4.87435	1033.06	1	1											baseline, no depression	-1.4239	261.5	1.29	9.1	0	1	2		45.55	1.5165	19.8063	0	5.56643
24	23	MM	2246.87	14.4104	9.5759	170.288	222.677	1.07982	342.095	1	0											baseline, no depression	1.72827	106.65	1.455	14.1	0	0	3	1	46.8	1.5745	18.8782	0	4.66955
31	20	IFA	1824.42	13.1115	8.19959	131.196	319.587	1.9465	258.801	1	1											baseline, no depression	0.0872147	158.8	2.295	13.9	0	0	3	1	46.7	1.5725	18.8858	0	5.06765
22	20	MM	3195.81	33.4832	13.8951	553.043	620.6	4.5049	1369.72	0	0											baseline, no depression	1.56227	70.62	1.755	14	0	0	4	1	47.75	1.5975	18.7108	0	4.25731
25	24	MM	4086.57	34.2018	18.0769	321.323	585.851	3.36735	1026.08	0	0											baseline, no depression	1.71226	120.05	1.965	13.5	0	0	4	1	35.25	1.438	17.0467	1	4.78791
25	23	IFA	1907.4	12.5145	8.59881	239.1	191.865	0.968067	112.621	0	1											baseline, no depression	-0.79338	8.045	0.975	12.5	1	0	2	1	40.3	1.5365	17.0703	1	2.08505
25	23	IFA	2308.29	15.1203	11.9418	213.923	218.4	1.5272	16.1886	1	0	10	IFA	0	10		0		2	1	0	both depression and baseline	1.02978	40.81	1.61	14	0	0	3	1	53.4	1.5695	21.678	0	3.70893	3
26	22	FA	2817.04	20.1352	11.2714	440.648	400.496	2.2344	754.286	1	0	1	FA	0			0		1	0	0	both depression and baseline	1.38951	45.395	1.6	13.5	0	0	4	1	40.3	1.4865	18.2379	1	3.8154	1
22	22	FA	2292.81	22.6989	11.6901	258.439	257.289	1.82066	377.307	1	1											baseline, no depression	0.473365	36.635	1.545	11.5	0	1	3	1	41.3	1.551	17.1683	1	3.601
27	22	FA	3749.6	28.0517	16.5469	355.776	605.853	2.83253	488.135	1	1	0	FA	0	0	0	0		0	0	0	both depression and baseline	0.822001	68.415	1.8	12.5	0	0	2	1	39.95	1.4955	17.8626	1	4.22559	1
28	20	FA	3277.26	24.9511	14.3924	277.292	767.767	2.06516	377.173	1	0											baseline, no depression	0.025106	104.44	1.175	9.7	0	1	2	1	51.05	1.545	21.3865	0	4.64861
33	17	IFA	4246.8	49.0732	21.371	498.579	918.357	8.2908	2051.5	1	1	2	IFA	0	8	0	0	1	1	1	0	both depression and baseline	0.70435	85.235	2.185	16.1	0	0	2	1	49.1	1.5275	21.0435	0	4.44541	2
27	23	MM	3257.76	35.5817	14.8696	591.489	881.98	2.391	606.602	1	0											baseline, no depression	2.02337	59.015	1.665	13.7	0	0	3	1	49.35	1.5215	21.3178	0	4.07779
26	23	MM	2246.12	16.0936	10.2625	208.642	363.496	0.712171	97.4409	0	1											baseline, no depression	0.119429	21.53	1.84	12.7	1	0	1	1	40.75	1.4715	18.8195	0	3.06945
25	24	IFA	2176.01	16.2394	8.53746	195.261	376.821	0.979043	162.752	1	1											baseline, no depression	1.13026	155.05	1.9	13.4	0	0	3	1	41.4	1.4815	18.8624	0	5.04375
23	18	MM	1858.05	13.9887	9.09533	133.469	213.165	2.94906	399.72	0	1	4	MM	1	0	0	0	5	1	0	0	both depression and baseline	1.01191	82.64	1.925	13.4	0	0	3	1	51.8	1.5995	20.247	0	4.41449	2
27	25	FA	1826.95	17.2801	9.00411	315.843	278.257	0.663057	205.293	1	1											baseline, no depression	0.421749	21.945	1.975	10.8	1	1	2	1	48.55	1.5395	20.4847	0	3.08854
30	25	IFA	1652.05	11.7959	6.95679	109.783	235.476	1.05698	151.682	0	1											baseline, no depression	-0.0374111	34.085	1.59	12.8	0	0	2	1	46.75	1.557	19.2843	0	3.52886
30	23	FA	1453.82	10.1995	7.45921	56.9176	234.596	4.21314	333.075	0	1	1	FA	0	0	0		3	1	0	0	both depression and baseline	0.945689	129.1	1.78	14.9	0	0	2	1	41.4	1.499	18.4246	1	4.86059	1
21	18	MM	3009.83	26.8644	13.5738	388.397	513.471	3.92275	727.35	0	0											baseline, no depression	0.37104	35.24	1.75	14.8	0	0	2		44.95	1.5735	18.155	1	3.56218
24	21	MM	3544.45	27.2392	17.502	608.366	567.69	4.44123	705.361	0	0											baseline, no depression	1.29838	163.65	1.98	14.2	0	0	3	1	56.55	1.531	24.1258	0	5.09773
26	20	FA	2137.01	17.4643	10.5944	259.85	439.461	1.46514	344.429	0	1											baseline, no depression	1.31567	80.17	1.475	13.5	0	0	3	1	51.3	1.559	21.1069	0	4.38415
34	27	IFA	1610.21	11.5819	8.25194	122.708	289.714	0.517886	32.2057	0	1											baseline, no depression	-0.828806	100.46	1.705	11.9	0	1	2	1	48.9	1.579	19.613	0	4.60976
38	23	IFA	2056.57	20.2826	10.0435	272.022	349.957	1.56714	317.36	1	1											baseline, no depression	1.1557	67	1.53	12.5	0	0	2	1	50.65	1.525	21.7791	0	4.20469
28	23	FA	1615.03	18.5022	9.01111	336.961	475.121	1.03853	305.823	0	1											baseline, no depression	1.88982	136	1.29	15.4	0	0	2	>=2	41.3	1.496	18.4538	1	4.91265
27	19	FA	3015.76	48.1918	22.8971	2370.69	321.886	1.16183	131.177	0	1											baseline, no depression	-1.12473	46.435	1.505	14.7	0	0	2	1	38.85	1.6	15.1758	1	3.83805
21	20	MM	2475.74	19.4052	11.5657	323.716	386.51	1.92088	479.142	1	1											baseline, no depression	0.340688	15.025	1.605	13	1	0	3	1	49.65	1.5335	21.1131	0	2.70972
33	27	IFA	2400.87	16.6354	11.983	208.79	311.693	0.885257	187.577	1	1											baseline, no depression	-0.152992	6.445	1.21	10.8	1	1	2	1	46.8	1.554	19.3795	0	1.8633
26	22	IFA	3029.16	24.0264	14.679	297.281	450.798	3.61541	823.968	0	0											baseline, no depression	0.202765	130	2.14	14	0	0	3	1	49.85	1.49	22.4539	0	4.86754
21	21	MM	3010.78	24.8512	14.639	474.523	632.803	4.50577	1019.92	1	0	9	MM	2	4	0	0	1	1	0	0	both depression and baseline	1.13049	107.27	1.325	13.5	0	0	3		44.6	1.55	18.564	0	4.67535	3
26	19	MM	2155.48	15.1961	10.2041	276.239	358.353	2.43207	472.413	1	1											baseline, no depression	0.645627	116.75	1.515	14.5	0	0	2	1	40.45	1.505	17.8585	1	4.76004
22	18	IFA	2023.9	17.9017	9.5712	307.788	314.966	2.67521	431.981	1	1											baseline, no depression	-0.827489	42.9	2.22	12.3	0	0	2	1	47.5	1.517	20.6406	0	3.75887
26	24	FA	2386	17.202	11.568	336.912	349.635	1.27269	284.2	1	1											baseline, no depression	-0.332743	76.825	1.355	12.4	0	0	2	1	43.7	1.4375	21.1478	0	4.34153
18	18	MM	1693.75	15.6311	7.44304	300.532	332.082	5.38083	1040.86	1	1	9	MM	0					1	0		both depression and baseline	0.769987	68.715	1.19	12.7	0	0	3	0	41.55	1.532	17.7033	1	4.22997	3
30	21	MM	1732.19	13.4038	8.70209	139.99	382.969	2.427	307.887	1	1	5	MM	0	0	9			1	1		both depression and baseline	-0.552691	83.695	1.745	11.3	0	1	2	1	42.4	1.4965	18.9327	0	4.42718	3
38	24	FA	3161.28	23.3519	16.4057	288.628	472.758	3.13063	529.117	0	1	6	FA	1	0	0	0	0	1	0	0	both depression and baseline	0.105247	177.45	2.12	14.8	0	0	2	>=2	44.9	1.576	18.0773	1	5.17869	3
30	25	IFA	3600.74	33.4199	17.4517	490.377	887.78	3.52977	619.664	0	0	7	IFA	0	3	0	0	2	1	0	0	both depression and baseline	2.33148	19.17	1.64	14	1	0	4	1	42.55	1.5025	18.8482	0	2.95335	3
30	29	FA	1210.16	11.376	5.0651	140.103	283.416	2.36891	267.093	0	1											baseline, no depression	0.0775208	26.945	2.23	14.5	1	0	2	1	53.3	1.5495	22.1995	0	3.2938
30	29	IFA	2607.32	15.8076	12.7277	95.9457	186.997	1.09706	362.046	0	0	3	IFA	0	1				1	0		both depression and baseline	0.659072	112.335	2.13	13.8	0	0	4	1	50.1	1.505	22.119	0	4.72149	2
22	21	IFA	1756.2	12.4426	8.47385	177.203	270.934	1.25953	168.465	1	0											baseline, no depression	0.903251	90.72	1.715	13.1	0	0	3	1					4.50778
26	26	FA	2215.52	23.0098	12.6474	370.129	530.381	5.49763	1143.9	0	0											baseline, no depression	1.11366	136.75	1.38	13.7	0	0	4		45.5	1.6095	17.5642	1	4.91815
31	18	MM	2196.96	19.3814	10.5912	174.22	419.762	3.51742	467.322	0	1											baseline, no depression	1.16049	59.6	1.825	13.3	0	0	2	>=2	48.4	1.4525	22.941	0	4.08766
29	21	FA	2315.25	20.3326	12.7598	411.67	530.162	2.53206	454.246	0	0											baseline, no depression	1.63429	122.85	1.48	14.1	0	0	3	1	43.4	1.505	19.1609	0	4.81096
25	24	FA	2061.89	10.5194	9.60431	56.4903	141.828	1.59321	175.893	0	0											baseline, no depression	0.163029	155.8	1.64	15	0	0	4		49.7	1.558	20.4749	0	5.04857
21	19	FA	2060.32	11.9262	9.37142	67.8468	122.504	1.0668	190.338	0	1	3	FA	0	0	0	0	0	1	0	0	both depression and baseline	0.149746	62.5	2.13	13	0	0	3	0	49.45	1.5785	19.8462	0	4.13517	2
27	24	MM	1771.54	13.4415	10.3936	145.772	214.401	1.04003	134.24	1	0											baseline, no depression	1.60624	28.805	1.865	13	1	0	4	1	45.35	1.4535	21.4658	0	3.36055
22	21	IFA	1466.54	9.29604	7.32765	37.4863	91.6855	2.88424	538.242	1	0											baseline, no depression	2.22693	192.75	1.57	14	0	0	4		41.05	1.47	18.9967	0	5.26139
21	19	FA	1910.7	10.7923	6.97	100.559	177.099	1.5588	138.224	1	1											baseline, no depression	0.303667	43.46	1.31	13	0	0	3	1	48.4	1.583	19.3145	0	3.77184
23	22	MM	2207.65	13.4364	11.0999	71.5785	129.206	1.7476	340.868	0	1											baseline, no depression	-0.150336	81.285	1.86	13	0	0	3	1	44.2	1.514	19.2828	0	4.39796
25	24	MM	1731.08	10.7913	8.5246	133.898	167.69	1.0833	276.388	0	0											baseline, no depression	-0.342347	41.205	1.565	15	0	0	4	1	43.8	1.6405	16.275	1	3.71856
25	23	IFA	1619.65	10.5926	7.9087	57.81	157.689	1.14149	110.663	0	1											baseline, no depression	-0.948323	11.205	1.955	13	1	0	2	1	43.85	1.5315	18.6954	0	2.41636
25	17	MM	1419.56	9.6581	6.74462	123.653	154.856	1.47892	436.136	1	1											baseline, no depression	0.196979	49.125	1.785	15	0	0	2	1	40.65	1.409	20.4757	0	3.89437
22	20	IFA	1919	12.5059	10.3094	79.003	116.512	1.024	153.371	0	1	2	IFA	0	0				1	0		both depression and baseline	-0.161132	54.865	2.02	15	0	0	3	1	37.85	1.5235	16.3073	1	4.00488	2
39	22	IFA	2317.77	11.6907	9.66506	79.8968	298.664	0.456857	25.4731	0	1											baseline, no depression	-0.710424	57.32	1.57	12	0	0	2	1	51.2	1.536	21.7014	0	4.04865
21	18	FA	1473.07	10.4578	6.75838	158.492	171.836	1.53699	500.594	0	1	0	FA	0	0	0	0	3	0	0	0	both depression and baseline	-0.367483	99.845	1.72	13	0	0	2	1	42.1	1.5675	17.1343	1	4.60362	1
25	21	FA	2775.33	16.329	10.7761	175.077	171.753	2.3952	1070.44	1	1											baseline, no depression	0.249497	62.18	1.42	12	0	0	2	1	43.75	1.59	17.3055	1	4.13003
28	28	IFA	2657.57	15.7596	9.75295	210.2	194.97	0.741983	244.531	0	1											baseline, no depression	0.181611	178.55	2.32	14.9	0	0	2	1	48.2	1.532	20.5367	0	5.18487
28	28	FA	1805.44	12.6121	8.48599	170.309	268.369	0.535367	150.535	1	1	0	FA	0	0	0	0		0	0	0	both depression and baseline	0.0549556	75.55	1.825	13.7	0	0	2		43.8	1.4965	19.5578	0	4.32479	1
32	25	FA	1707.3	11.2621	7.51057	242.965	208.853	0.757629	215.979	1	0											baseline, no depression	1.4457	124.35	1.705	10.8	0	1	3	1	58.1	1.5435	24.3873	0	4.8231
27	19	MM	2703.29	18.7961	11.3063	396.251	444.139	3.73936	795.201	0	0											baseline, no depression	1.97256	157.55	1.435	12.5	0	0	2	1	40.85	1.582	16.3222	1	5.05974
30	23	MM	2175.44	15.8171	10.6114	232.778	245.165	5.94313	1278.95	0	0	0	MM	0	3	0	0		0	0	0	both depression and baseline	2.75315	149.95	1.245	14.1	0	0	3	1	44.4	1.4295	21.7278	0	5.0103	1
21	20	MM	1814.08	13.1421	8.58733	216.319	412.065	1.2889	644.278	0	1											baseline, no depression	-0.665495	87.49	1.5	12.9	0	0	2	1	40.5	1.502	17.9521	1	4.47152
31	30	IFA	2714.39	26.9546	14.3994	417.243	549.394	3.12618	685.523	1	0											baseline, no depression	1.4224	94.895	1.295	13.4	0	0	4	1	40.7	1.556	16.8103	1	4.55277
21	20	FA	2104.14	12.6096	9.70836	75.5989	182.38	3.47191	305.493	1	1											baseline, no depression	0.862326	61.335	2.035	15.7	0	0	2	1	39.35	1.51	17.258	1	4.11635
26	24	IFA	2613.12	17.6044	10.0358	220.294	486.236	1.49847	205.257	1	1											baseline, no depression	-0.241591	73.565	1.895	13.7	0	0	1	1	64.75	1.5395	27.32	0	4.29817
31	28	FA	1780.81	16.3426	7.46363	380.509	356.516	1.85568	500.641	0	0	0	FA	1	2	0	0	0	0	0	0	both depression and baseline	2.22267	131.15	1.635	14.1	0	0	4	1	49.15	1.5735	19.8514	0	4.87634	1
27	27	IFA	1593.6	12.2681	7.3458	169.802	224.018	0.84921	261.862	1	1											baseline, no depression	0.166175	110.885	1.215	14.3	0	0	2		39.7	1.6045	15.4209	1	4.70849
28	24	MM	2630.15	19.3556	11.8164	197.277	467.985	2.7436	709.937	1	0	0	MM	0	0		0	0	0	0	0	both depression and baseline	1.75376	12.75	1.385	14.2	1	0	3	1	39.7	1.503	17.5741	1	2.54553	1
27	19	FA	1523.71	14.6927	7.95327	223.105	222.224	0.604417	128.442	1	1											baseline, no depression	-0.466342	365.9	1.49	8.3	0	1	1	1	45.6	1.5215	19.6979	0	5.90236
29	27	IFA	2649.67	20.3568	9.56379	316.373	457.028	2.51229	687.022	1	0	4	IFA	0	3	0	0		1	0	0	both depression and baseline	1.43956	61.75	1.46	12.9	0	0	4	1	46.3	1.526	19.8825	0	4.12309	2
33	28	MM	1813.75	13.2539	10.1478	139.097	132.275	0.635289	131.17	1	1	11	MM	0	0	0			2	0		both depression and baseline	-0.511291	46.785	1.74	14.1	0	0	2	1	47	1.474	21.6323	0	3.84556	3
22	21	MM	2286.76	17.354	11.939	350.062	348.341	3.73399	620.127	0	1											baseline, no depression	1.29967	104.95	1.62	14.7	0	0	4	1	53.15	1.6005	20.7488	0	4.65348
29	22	IFA	3434.89	40.3228	17.4068	1377.07	949.794	3.30936	658.618	1	1											baseline, no depression	-0.295325	225.1	1.445	14.4	0	0	3	1	49.65	1.459	23.3243	0	5.41655
25	25	MM	1977.3	14.0601	8.21754	405.565	370.099	0.655662	85.1021	0	0											baseline, no depression	-0.533526	111.85	1.26	12.2	0	0	4		45.9	1.52	19.8667	0	4.71716
21	18	FA	2541.38	19.2831	12.8831	226.863	217.157	1.88306	1285.63	1	1											baseline, no depression	0.0105517	53.01	2.03	13	0	0	2	1	59.5	1.594	23.4175	0	3.97048
25	22	FA	1670.24	14.905	9.17959	356.185	237.821	1.70837	261.21	1	0	0	FA	5	0	0	0		0	1	0	both depression and baseline	1.95518	95.56	1.815	13.2	0	0	4	1	49.8	1.5315	21.2322	0	4.55975	1
22	18	FA	9166.64	81.603	39.3422	1087.19	2016.01	25.9084	5082.24	1	1											baseline, no depression	0.12054	211.65	1.74	14	0	0	3	1	46.4	1.57	18.8243	0	5.35493
24	21	IFA	1949.39	15.2221	10.3417	293.997	296.869	1.00007	231.218	0	1											baseline, no depression	-0.442254	76.56	1.47	12.1	0	0	2	1	39.6	1.452	18.7829	0	4.33807
29	23	IFA	1799.58	18.8592	9.03271	415.434	410.747	2.9634	646.386	0	0											baseline, no depression	2.4504	134.4	1.82	15.5	0	0	4	1	52.9	1.5245	22.7615	0	4.90082
29	21	MM	2049.8	13.9698	8.70458	190.809	299.421	2.15114	386.273	0	1											baseline, no depression	0.0284518	98.135	1.83	11.8	0	1	3	1					4.58634
22	19	MM	3975.85	33.7801	16.0594	413.402	882.259	2.00776	413.395	0	1	6	MM	1	5	1	0	6	1	1	0	both depression and baseline	0.688368	89.95	1.48	15.5	0	0	3	1	48.15	1.5505	20.0287	0	4.49925	3
34	27	IFA	1980.69	15.3962	11.0747	329.363	447.771	2.79723	271.675	0	1											baseline, no depression	0.34346	83.315	1.4	12.2	0	0	2	1	42.5	1.592	16.7688	1	4.42263
28	19	MM	2927.22	19.4967	12.1268	230.88	381.018	1.63603	520.003	0	1											baseline, no depression	-0.0067406	56.7	1.155	13.8	0	0	2	1	50.7	1.593	19.9791	0	4.03777
26	20	FA	1819.34	12.0273	9.40752	48.8971	123.04	1.45892	554.684	0	1											baseline, no depression	0.502461	43.56	1.64	14.2	0	0	2	1	39.75	1.4615	18.6097	0	3.77414
27	24	IFA	2149.56	25.6857	14.1704	518.379	699.421	1.53572	274.238	0	1	1	IFA	0	4			12	1	0	1	both depression and baseline	-1.05847	49.92	1.475	13.3	0	0	2	1	45.75	1.5225	19.7368	0	3.91042	1
19	18	MM	4126.43	33.2959	20.4001	625.352	1119.29	1.23054	302.061	0	1											baseline, no depression	-0.0267479	136.35	2	10.9	0	1	2	1	50.4	1.445	24.1376	0	4.91523
20	18	IFA	1577.53	13.0247	9.06643	214.633	186.896	0.854495	175.184	0	1											baseline, no depression	-0.149751	60.995	1.61	11.5	0	1	2	1	51.2	1.6085	19.7892	0	4.11079
33	22	MM	1805.7	11.6706	8.9103	101.618	230.373	1.29896	359.985	0	1	0	MM	0	3	0	0	2	0	0	0	both depression and baseline	0.336418	29.12	1.715	14.4	1	0	2	1	41.9	1.448	19.9838	0	3.37142	1
24	17	FA	1676.47	14.9799	8.81909	207.357	251.917	0.551771	246.503	0	1											baseline, no depression	-0.446548	16.275	2.165	12.6	1	0	2	1	52.6	1.602	20.4956	0	2.78963
26	20	IFA	2452.78	27.0778	14.4466	404.116	452.297	4.29912	694.186	0	1	1	IFA	0	0			0	1	0	0	both depression and baseline	0.270366	20.92	1.245	13	1	0	2	1	43.55	1.597	17.0757	1	3.04071	1
23	19	FA	1644.81	12.8672	7.8512	169.099	218.838	0.34002	98.8741	0	1	3	FA	0	0	0			1	0		both depression and baseline	-0.581701	110.75	2.25	12.8	0	0	1	1	46.2	1.579	18.5301	0	4.70728	2
23	21	FA	1705.93	10.2622	8.2431	59.1859	223.547	0.599829	101.953	1	1											baseline, no depression	0.429698	44.72	1.485	14.4	0	0	3	1	43.6	1.524	18.7723	0	3.80042
24	21	MM	2238.06	10.7704	8.83311	87.6582	186.481	0.499929	80.5418	1	1	3	MM	3	0	0	0		1	0	0	both depression and baseline	-0.243774	101.035	1.51	11.3	0	1	1	1	45.5	1.574	18.3655	1	4.61547	2
35	21	MM	2524.96	15.1029	11.2184	117.023	211.57	0.729788	241.154	0	1											baseline, no depression	-0.173302	198	1.635	14.2	0	0	2	1	43.5	1.4815	19.8192	0	5.28827
24	24	IFA	2103.47	17.5021	9.6855	322.905	391.61	1.43243	440.915	0	1	1	IFA	3	0	0	0		1	0	0	both depression and baseline	-0.0963416	119.8	2.27	13.9	0	0	3		47.65	1.5285	20.3954	0	4.78582	1
21	20	IFA	2141.57	18.7376	11.0023	359.623	371.628	0.554624	207.419	0	1											baseline, no depression	0.466719	53.225	4.505	12.1	0	0	3	1	42.9	1.5045	18.9528	0	3.97453
25	24	IFA	2467.88	23.5178	14.2839	378.43	449.909	3.57749	1299.48	0	1											baseline, no depression	-0.0129189	87.28	2.255	15.1	0	0	2	1	36.1	1.539	15.2416	1	4.46912
34	26	FA	1823.15	10.6859	8.55029	149.05	102.797	0.4072	148.389	0	1	0	FA	0	0			1	0	0	0	both depression and baseline	-0.548091	161	1.68	13.1	0	0	2	1	41.95	1.48	19.1517	0	5.0814	1
30	28	FA	2269.04	13.587	10.0001	111.075	165.94	0.801133	165.625	0	1	6	FA	0	3	0	0	0	1	0	0	both depression and baseline	-0.648642	220.55	2.175	12.7	0	0	2	0	50.55	1.626	19.1197	0	5.39612	3
30	30	IFA	4609.62	45.5253	21.1862	848.883	1123.63	7.28743	1891.28	0	1											baseline, no depression	1.12697	133.6	1.87	13.9	0	0	2		42.95	1.4985	19.1271	0	4.89485
26	22	MM	2093.91	16.9985	10.1424	273.575	570.377	1.18364	150.578	1	0											baseline, no depression	1.23426	62.705	1.295	12.1	0	0	4	1	46.1	1.5365	19.527	0	4.13844
22	20	MM	1502.52	11.1876	7.62799	158.055	246.398	0.900857	239.725	0	1											baseline, no depression	-0.54523	35.145	1.78	14.2	0	0	3	1	37.5	1.5035	16.5892	1	3.55948
23	18	MM	3443.5	29.8696	17.2841	498.348	633.603	2.44846	1132.59	1	1											baseline, no depression	-0.122666	17.39	1.26	11.8	1	1	3	1	43.45	1.5445	18.2144	1	2.85589
22	18	FA	1607.37	11.4455	6.99401	203.399	197.35	0.604235	101.242	0	1											baseline, no depression	-0.370742	54.245	1.725	16.6	0	0	2	1	47.6	1.6075	18.4206	1	3.99351
22	20	IFA	1278.87	11.4079	6.26755	96.6963	128.16	0.585052	167.132	0	1	2	IFA	0	3		0	0	1	0	0	both depression and baseline	-0.532555	170.75	1.41	15	0	0	1	1	34.95	1.411	17.5547	1	5.1402	2
29	29	FA	3285.09	28.4429	16.3276	244.569	549.051	6.45731	1489.28	0	1											baseline, no depression	0.10274	26.98	1.765	11.4	1	1	2	1	49.35	1.589	19.5452	0	3.2951
35	23	MM	2049.8	20.6784	11.1062	316.792	435.67	1.05286	206.636	0	1											baseline, no depression	0.41419	52.62	2.03	16.1	0	0	2	1	52.2	1.5565	21.5463	0	3.9631
32	21	IFA	2217.53	20.9886	11.8389	331.776	570.048	1.21797	164.512	1	1	0	IFA	7	3	0	0	1	0	1	0	both depression and baseline	-0.443262	111.4	1.92	13.5	0	0	2	1	43.78	1.529	18.7267	0	4.71313	1
23	18	FA	1806.91	9.50614	8.12644	40.9655	157.659	1.18356	358.11	1	1											baseline, no depression	0.542006	134.4	1.24	15	0	0	2	1	51.4	1.694	17.9117	1	4.90082
27	25	IFA	1165.24	7.36734	5.34517	42.9486	123.646	0.422857	131.589	0	1											baseline, no depression	-1.15425	119.2	1.97	15.3	0	0	2	1	42.15	1.472	19.4528	0	4.7808
26	22	IFA	2422.74	26.7389	14.7967	455.382	576.609	0.997676	272.346	0	1	1	IFA	0	3	0			1	0		both depression and baseline	-0.561899	28.905	1.23	11.6	1	1	2	1	51.1	1.504	22.5905	0	3.36402	1
26	22	FA	1745.33	9.01123	8.3799	31.3633	155.254	0.399067	46.2583	1	1											baseline, no depression	-0.628311	59.2	1.34	14.2	0	0	2	1	38.8	1.451	18.4288	1	4.08092
22	20	FA	1507.22	13.1207	8.32907	185.229	314.568	0.699486	153.86	0	1	8	FA	7	3	1	0	7	1	1	0	both depression and baseline	-0.90467	92.68	1.75	13.5	0	0	2	1	42.25	1.495	18.9036	0	4.52915	3
28	21	MM	2379.58	18.8967	10.4793	360.87	299.878	2.3527	620.809	1	1	1	MM	0	0	1	0	0	1	0	0	both depression and baseline	0.610997	7.825	1.69	13.2	1	0	2	1	41.4	1.485	18.7736	0	2.05732	1
27	25	IFA	3255.85	26.9992	14.7869	809.63	828.994	2.2349	461.029	0	0											baseline, no depression	1.02764	79.225	2.2	15.9	0	0	4	1	43.05	1.5385	18.1877	1	4.37229
38	28	MM	1049.13	9.78307	5.7898	104.381	181.636	0.685224	303.385	0	1											baseline, no depression	0.137809	91.86	2.31	14.6	0	0	1	1	46.3	1.594	18.2223	1	4.52027
23	18	FA	2511.64	22.1087	12.4235	237.581	533.469	5.28373	1091.17	0	1											baseline, no depression	-0.357203	89.295	1.795	14.4	0	0	2	1	44.5	1.521	19.2354	0	4.49195
21	19	MM	1299.01	8.4873	5.65836	121.23	234.941	1.16983	417.749	0	1											baseline, no depression	0.190697	75.41	1.245	12.2	0	0	2	1	42.5	1.548	17.7356	1	4.32294
27	22	MM	1210.99	11.306	5.71357	155.831	299.149	2.49553	384.817	1	0											baseline, no depression	0.213833	219.25	2.105	15.2	0	0	2	1	40.1	1.4955	17.9296	1	5.39021
21	19	IFA	2373.47	18.9318	11.9578	352.979	499.391	1.36931	223.123	1	1											baseline, no depression	0.321745	8.3	1.295	13.4	1	0	3	1	48.25	1.5265	20.7064	0	2.11626
23	21	IFA	1885.87	15.2061	11.0021	289.158	240.849	1.87063	193.417	0	1											baseline, no depression	-0.196482	64.14	1.65	12.8	0	0	3	1	50.7	1.5955	19.9166	0	4.16107
39	37	IFA	2248.26	16.7412	10.4429	141.712	328.901	4.2182	679.436	0	0											baseline, no depression	0.759864	96.25	1.775	16.4	0	0	4	1	44.05	1.491	19.8148	0	4.56695
23	18	FA	2054.54	11.4293	8.59565	78.2775	184.3	0.732057	161.907	1	1											baseline, no depression	-0.0708063			12.4		0	2	1	45.4	1.566	18.5128	0
41	19	FA	1834.94	14.3813	7.95162	289.714	298.617	0.661791	204.731	1	1											baseline, no depression	-0.157621	77.375	2.345	13.7	0	0	3	1	44.45	1.533	18.9142	0	4.34866
28	24	IFA	2427.84	18.0327	11.1098	745.546	610.03	0.55025	225.33	1	1											baseline, no depression	-0.290298	46.67	1.765	13.3	0	0	3	1	47.65	1.5495	19.8463	0	3.8431
25	24	MM	1969.67	12.8003	9.03323	104.31	234.98	1.35526	271.326	1	0											baseline, no depression	0.977293	94.845	1.485	15.8	0	0	4	1	50.4	1.5335	21.432	0	4.55224
23	21	MM	2527.32	24.8236	13.3029	518.353	478.277	2.399	587.511	0	1											baseline, no depression	-0.855194	43	0.97	13.3	0	0	2	1	43.85	1.4595	20.5855	0	3.7612
19	18	FA	1801.24	12.5817	8.6718	177.942	180.618	1.76853	368.265	1	1	4	FA	2	0	0	0		1	0	0	both depression and baseline	-0.077557	101.3	1.645	15.7	0	0	3	1	43.3	1.59	17.1275	1	4.61809	2
23	21	IFA	1905.02	12.7605	9.28035	192.332	331.245	0.338321	46.1395	1	1											baseline, no depression	-0.935652	14.04	3.845	12.5	1	0	3	1	51.85	1.562	21.2514	0	2.64191
23	23	FA	1477.17	11.453	7.9171	120.088	208.73	0.714419	273.267	1	1	0	FA	0	5		0		0	1	0	both depression and baseline	0.0706428	54.84	1.705	11.9	0	1	2		47.2	1.574	19.0516	0	4.00442	1
27	25	IFA	1091.49	6.61232	4.53936	76.5577	96.7087	0.826571	133.387	1	1											baseline, no depression	-0.943023	9.385	1.17	11.5	1	1	1	1	40.9	1.5465	17.1011	1	2.23911
25	22	IFA	1428.89	8.94287	6.78818	141.933	176.064	0.749186	65.6071	1	1											baseline, no depression	-0.266103	74.135	0.695	12.9	0	0	3	1	47	1.5615	19.2759	0	4.30589
20	20	MM	1594.43	10.3559	7.25237	153.019	201.4	0.331319	86.7911	1	1											baseline, no depression	-1.08406	66.115	1.365	15.2	0	0	1	1	41.3	1.51	18.1132	1	4.1914
26	20	MM	1664.14	9.09443	6.89395	70.7893	131.575	0.597928	73.552	1	1											baseline, no depression	-0.455551	63.66	1.415	13.5	0	0	2	1	45.55	1.5185	19.7542	0	4.15356
24	20	FA	1720.46	12.7329	8.1762	113.734	256.523	1.62077	280.922	0	1											baseline, no depression	0.146362	74.8	1.69	14.2	0	0	2	1	42.05	1.453	19.9175	0	4.31482
27	22	IFA	3230.36	23.1867	14.6112	303.246	384.552	1.06577	246.022	1	1	5	IFA	9	10	3		1	1	1	0	both depression and baseline	-0.522971	24.955	1.48	13.7	1	0	2	1	43.5	1.546	18.2	1	3.21707	3
27	19	MM	1389.75	6.82356	5.23251	52.8799	102.204	1.10198	86.169	1	1											baseline, no depression	-1.16495	106.45	1.32	14	0	0	2	1	51.6	1.4745	23.7334	0	4.66768
27	21	IFA	2181.88	14.0253	10.9752	215.786	257.339	1.55771	444.974	1	1											baseline, no depression	0.358773	28.235	1.12	11.9	1	1	2	1	40.25	1.5435	16.8948	1	3.34056
25	18	FA	2119.25	15.9861	9.11969	222.699	262.645	2.20232	839.411	0	1	0	FA	2	0		0		0	0	0	both depression and baseline	1.13756	64.805	1.54	15.9	0	0	2	1	44.1	1.5975	17.2805	1	4.17138	1
41	39	FA	2204.63	16.4757	9.97069	152.35	347.647	3.06877	470.266	0	1											baseline, no depression	-0.260043	156.15	1.775	15.3	0	0	3		51	1.5325	21.7155	0	5.05082
29	21	MM	2066.75	14.7194	11.0818	188.935	410.536	1.01703	287.14	1	1											baseline, no depression	-0.819777	16.76	1.58	10.6	1	1	2	1	45.85	1.618	17.5139	1	2.819
22	20	FA	2535.21	18.8348	11.2582	254.692	369.151	1.75546	442.266	1	1											baseline, no depression	-0.0277444	42.845	1.79	13.3	0	0	3	1	39.15	1.48	17.8734	1	3.75759
21	22	FA	2861.38	24.8194	14.8746	487.919	306.247	4.05329	1193.03	0	0											baseline, no depression	2.49352	61.975	2.095	13.9	0	0	4	1	42.2	1.5255	18.1338	1	4.12673
33	22	MM	1734.34	10.0715	7.7553	104.898	299.734	0.30927	71.6117	0	1											baseline, no depression	-0.5302	82.395	2.26	12.4	0	0	2	1	51.1	1.502	22.6507	0	4.41153
25	19	IFA	1544.03	12.8989	8.71762	186.518	195.868	1.1523	184.312	0	1											baseline, no depression	-0.626815	68.865	1.48	12.8	0	0	2	1	45.3	1.5505	18.8432	0	4.23215
25	18	MM	2797.06	21.0744	12.9726	406.46	533.05	1.33493	239.978	1	1											baseline, no depression	-0.974707	34.71	1.465	12.5	0	0	2	1	44.3	1.57	17.9723	1	3.54703
30	25	IFA	2084.93	14.7228	10.5656	179.833	295.853	1.52757	365.503	0	0	3	IFA	0	0				1	0		both depression and baseline	-0.907513	16.88	1.595	8.9	1	1	3	1	46.75	1.56	19.2102	0	2.82613	2
20	20	FA	1837.04	11.0527	8.52898	167.267	216.003	1.31919	516.574	0	0	0	FA	9	3	0	0	0	0	1	0	both depression and baseline	0.690762	132.8	1.6	14.4	0	0	4		50.2	1.644	18.5738	0	4.88884	1
23	23	FA	1815.92	11.4117	7.27592	92.4457	216.476	0.270833	9.59818	1	1	0	FA	0	0	0	0	0	0	0	0	both depression and baseline	-0.288607	36.75	1.77	13.1	0	0	2		47	1.5185	20.383	0	3.60414	1
27	23	MM	3400.07	28.0072	14.8345	374.86	624.04	1.17809	251.826	1	1											baseline, no depression	-1.25418	104	1.75	12.4	0	0	3	1	46.1	1.5345	19.578	0	4.64439
32	25	IFA	1700.06	16.8671	8.556	289.962	200.59	2.39783	522.686	1	1											baseline, no depression	-0.678218	105.25	1.705	13.4	0	0	2	1	38.9	1.47	18.0018	1	4.65634
35	33	IFA	1579.17	11.2408	8.45112	112.484	203.523	0.578057	203.131	1	1											baseline, no depression	-0.610869	2.81	1.665	11.9	1	1	1	1	41.5	1.524	17.8681	1	1.03319
33	25	MM	1567.7	9.07619	7.43603	75.5686	160.197	0.498286	229.886	0	1	1	MM	0	0	0			1	0		both depression and baseline	-0.914203	71.675	1.875	12.7	0	0	1	1	46.65	1.53	19.9282	0	4.27214	1
22	17	MM	2724.89	20.9323	14.8903	294.115	387.386	1.34486	514.043	1	1	1	MM	0	7		4		1	1	0	both depression and baseline	-0.851298	61.85	1.055	15.7	0	0	2	1	38.9	1.463	18.1744	1	4.12471	1
24	24	FA	1324.97	10.8707	6.67766	148.823	181.026	1.45649	186.817	0	1	1	FA	1	0	0	0	0	1	0	0	both depression and baseline	-0.268838	143.05	1.24	14.4	0	0	2		45.25	1.476	20.7705	0	4.96319	1
24	19	FA	1177.78	8.00771	6.20403	80.6187	138.087	0.69812	209.153	1	1											baseline, no depression	-0.579988	61.25	1.215	12.3	0	0	2	1	41.8	1.5505	17.3873	1	4.11496
18	17	MM	2901.18	18.458	13.5998	239.572	369.5	4.03463	714.969	0	1											baseline, no depression	0.485262	27.525	1.9	12.5	1	0	2	1	47.5	1.6085	18.3591	1	3.31509
28	26	FA	1982.66	13.6132	9.32044	205.945	227.651	0.850914	123.667	0	1											baseline, no depression	-0.431504	68.25	1.535	12.8	0	0	3	1	49.7	1.5205	21.4973	0	4.22318
31	21	IFA	2002.84	14.2623	10.0615	193.641	299.792	1.70151	383.096	0	1											baseline, no depression	-0.330193	96.045	1.405	13.9	0	0	2	1	42.6	1.5175	18.4992	1	4.56482
27	26	FA	1736.69	13.2952	8.55446	128.223	257.065	2.59223	354.491	0	1											baseline, no depression	-0.956213	66.97	1.345	15.6	0	0	1	1	38.2	1.4865	17.2875	1	4.20425
34	25	FA	1975.75	18.366	8.24861	197.193	310.588	0.673143	137.264	1	1											baseline, no depression	0.041454	80.165	1.185	10.1	0	1	2	1	46.2	1.5575	19.0452	0	4.38409
31	29	IFA	2146.04	16.4017	10.0939	288.997	326.937	1.40539	345.208	0	0											baseline, no depression	0.354952	36.9	1.705	11.8	0	1	3	1	41.9	1.522	18.0878	1	3.60821
33	22	IFA	1711.22	15.3152	8.61531	140.558	265.407	0.578938	165.949	1	1											baseline, no depression	-0.932955	153.1	1.64	12.2	0	0	2	1	44.3	1.455	20.9256	0	5.03109
21	20	IFA	2654.63	18.852	11.2395	401.872	380.106	1.77	240.843	1	1											baseline, no depression	0.788192	37.06	1.215	12.3	0	0	3	1	45.7	1.529	19.548	0	3.61254
21	19	MM	2388.07	14.657	11.0111	68.5423	151.361	0.369486	69.5314	0	1											baseline, no depression	-0.687612	86.025	1.455	12.4	0	0	3	1	54.6	1.5035	24.1538	0	4.45464
34	20	MM	2282.32	23.3641	11.5887	296.973	500.463	4.37556	866.826	1	1											baseline, no depression	0.35115	161.7	1.625	12.5	0	0	2	1	41.8	1.5965	16.3998	1	5.08574
17	17	FA	1590.54	10.5356	7.92967	168.767	180.957	0.808971	236.687	0	1											baseline, no depression	1.40236	93.06	1.515	13.6	0	0	2	0	51.6	1.5475	21.5471	0	4.53324
19	17	FA	2469.69	17.3413	11.2947	130.686	295.16	2.05473	375.686	0	1	1	FA	0			0	2	1	0	0	both depression and baseline	0.0622446	27.385	1.47	10.7	1	1	2	1	38.35	1.503	16.9765	1	3.30999	1
25	20	MM	1945.12	12.2101	8.59192	172.547	221.07	0.822529	172.763	1	1	4	MM	0	0		0	0	1	0	0	both depression and baseline	-0.291214	31.84	1.83	14.2	0	0	2	1	37.4	1.4675	17.3666	1	3.46072	2
27	21	FA	2686.58	19.0988	12.9676	298.565	333.204	3.01451	855.754	0	1											baseline, no depression	0.239256	67.175	1.55	13.8	0	0	3	1	48.95	1.6075	18.9431	0	4.2073
26	25	MM	3460.88	33.6847	16.4875	475.106	782.812	1.75186	532.311	0	1	0	MM	1	3	1	0	0	0	0	0	both depression and baseline	0.166612	37.945	1.66	13.8	0	0	3	1	36.8	1.445	17.6243	1	3.63614	1
28	23	FA	1801.18	9.2741	7.93882	75.431	138.665	0.685333	67.3362	1	1											baseline, no depression	-0.71985	6.29	1.855	13.8	1	0	2	1	45.35	1.459	21.3043	0	1.83896
24	19	IFA	2394.16	17.6612	11.0296	199.848	313.868	1.20509	534.453	0	1											baseline, no depression	0.515331	259.9	1.755	15.4	0	0	3		37.45	1.524	16.1243	1	5.5603
24	21	IFA	2696.49	16.8625	14.0298	218.553	244.206	1.7436	443.17	0	1											baseline, no depression	0.277763	48.395	2.14	13	0	0	2	1	42.85	1.527	18.3769	1	3.8794
27	27	MM	2065.01	18.2808	10.9399	274.164	392.576	4.92891	1143.83	0	1											baseline, no depression	-0.234669	78.39	1.34	12.4	0	0	2	1	38.2	1.5025	16.9213	1	4.3617
28	22	IFA	2336.99	17.93	11.9919	392.144	357.055	4.40057	647.666	1	0											baseline, no depression	-0.211337	31.025	1.835	13.9	0	0	2	1	37.6	1.425	18.5165	0	3.43479
30	27	IFA	2397.77	18.8595	12.0038	271.555	602.272	0.938757	225.11	1	1											baseline, no depression	-0.612446	5.935	1.345	10.7	1	1	3	1	39.25	1.4785	17.9555	1	1.78087
29	25	MM	2397.67	17.8703	11.1274	427.046	425.083	1.70814	272.822	0	0											baseline, no depression	2.35891	80.935	2.095	12.6	0	0	4	1	43.1	1.494	19.3097	0	4.39365
21	21	IFA	2416.28	19.3322	9.73323	185.392	255.336	3.08451	277.616	0	1											baseline, no depression	-0.0451157	69.865	2.395	12.8	0	0	2	1	57	1.522	24.6063	0	4.24657
25	23	FA	2067.94	12.2242	9.69889	117.461	220.213	1.21414	166.194	0	1											baseline, no depression	-0.595368	31	1.735	13	0	0	4	1	54.85	1.519	23.7717	0	3.43399
23	21	MM	1986.71	19.2184	10.4384	332.858	234.519	1.74917	314.213	0	1	4	MM	0	0		3	0	1	0	0	both depression and baseline	0.0054454	52.24	2.035	15.7	0	0	2	1	46.35	1.5235	19.9694	0	3.95585	2
32	21	MM	2162.82	12.9064	9.11473	116.8	214.553	1.0351	281.723	0	1	7	MM	0	0	0	0	4	1	0	0	both depression and baseline	-0.101842	246.95	1.28	12	0	0	3	1	43.6	1.5625	17.8586	1	5.50919	3
33	27	FA	2685.44	23.0078	12.6003	365.763	433.419	1.83039	520.157	0	0											baseline, no depression	2.11188	51.95	1.17	10.5	0	1	4	1	36.45	1.504	16.1139	1	3.95028
25	23	IFA	1944.48	16.3767	11.1577	461.283	338.709	0.929257	375.634	0	1											baseline, no depression	-1.01801	26.525	1.2	12.7	1	0	3	1	41.05	1.4575	19.324	0	3.27809
25	20	FA	1097.04	8.10699	5.67907	251.222	262.26	2.43114	556.988	0	1											baseline, no depression	1.08062	66.005	1.44	13.4	0	0	2	1	47	1.5825	18.7677	0	4.18973
22	21	IFA	2171.91	17.325	10.8861	178.606	256.045	2.7363	509.047	0	1											baseline, no depression	-0.462531	74.27	1.69	12.5	0	0	2	1	53.75	1.546	22.4885	0	4.30771
25	19	MM	1853.8	13.6338	10.0506	176.313	217.974	1.24139	219.434	0	1											baseline, no depression	0.497659	92.16	1.875	13.2	0	0	2	1	50.75	1.506	22.3762	0	4.52353
24	18	IFA	2399.91	18.5665	9.39806	76.5286	384.226	1.74077	273.356	0	1											baseline, no depression	0.159413	25.575	1.185	11.3	1	1	2	1	44.8	1.506	19.7528	0	3.24161
27	23	FA	1460.03	12.1215	7.79464	251.485	237.927	0.450657	112.672	1	1											baseline, no depression	-0.413351	87.07	1.5	13.7	0	0	2	1	38.2	1.4675	17.7381	1	4.46671
25	20	MM	2056.25	13.0922	11.166	181.955	192.251	1.56518	188.94	1	1											baseline, no depression	-0.082438	69.97	1.555	13.1	0	0	3	1	39	1.4415	18.7688	0	4.24807
25	20	IFA	1590.79	11.0799	8.46829	70.9932	201.573	0.992533	441.974	0	1	1	IFA	0	0	0		0	1	0	0	both depression and baseline	-0.430569	78.43	1.675	12.1	0	0	3	1	45.2	1.4745	20.7897	0	4.36221	1
24	23	MM	2499.58	18.6001	12.1678	325.168	374.408	1.87876	397.453	1	1											baseline, no depression	0.41113	104.885	1.835	13.6	0	0	3	1	38.45	1.5475	16.0559	1	4.65286
32	30	FA	1434.66	11.4648	7.35772	186.981	312.33	0.679714	139.729	1	1											baseline, no depression	-0.28049	126.5	1.7	12.5	0	0	3	1	37.75	1.4705	17.4577	1	4.84024
22	20	IFA	2136.76	13.9453	10.3518	223.329	269.702	1.024	154.743	0	1	12	IFA	0	3		0		2	0	0	both depression and baseline	-1.27931	104.125	1.445	12.1	0	0	2	1	36.4	1.393	18.7585	0	4.64559	3
24	21	IFA	1120.27	8.34383	5.59071	112.894	208.099	0.724229	294.469	0	1											baseline, no depression	-0.840008	58.545	1.66	12.5	0	0	2	1	50.55	1.621	19.2378	0	4.0698
36	22	FA	1673.2	11.8014	9.26926	195.979	328.691	2.2182	259.324	0	0											baseline, no depression	2.03143	55.06	1.24	13.6	0	0	4	0	53.1	1.582	21.2169	0	4.00842
32	32	IFA	1840.51	17.0155	8.13302	190.222	277.86	3.47734	599.541	1	1	10	IFA	0	0	0			2	0		both depression and baseline	-0.335644			13.7		0	3	0	41.9	1.5295	17.9108	1		3
32	19	FA	1881.81	15.5555	10.3246	231.159	366.176	1.20231	176.402	0	1	0	FA	3	0	6	0		0	1	0	both depression and baseline	-0.591321	107.5	1.69	11.8	0	1	2	1	52.7	1.596	20.6893	0	4.67749	1
22	22	MM	1610.13	9.30894	7.0332	84.5026	125.55	1.02123	194.462	0	0	2	MM	4	0	2	0	6	1	0	0	both depression and baseline	0.738482	77.37	1.565	13.1	0	0	3		47.55	1.559	19.564	0	4.3486	2
27	20	FA	2489.68	17.2929	10.7547	355.868	362.102	1.66488	232.416	0	1	2	FA	3	0	0	0		1	0	0	both depression and baseline	0.126992	29.42	1.72	13.8	1	0	3	1	41.95	1.4965	18.7318	0	3.38167	2
23	19	IFA	1819.65	14.6866	7.93161	179.033	434.774	2.0096	230.694	1	1	0	IFA	0	0	0	0	3	0	0	0	both depression and baseline	-0.322221	34.715	1.615	12.1	0	0	2	1	41.3	1.485	18.7282	0	3.54717	1
20	19	FA	2263.77	13.8064	9.71592	222.421	325.855	1.48789	549.35	1	1											baseline, no depression	-0.54594	34.95	2.24	15	0	0	2	1	39.55	1.4815	18.0195	1	3.55392
20	19	MM	1893.22	16.1267	9.1736	264.789	310.05	2.12615	726.519	0	1	4	MM	0	0	0	0		1	0	0	both depression and baseline	0.96754	77.53	1.58	11	0	1	2	1	52.55	1.6045	20.4124	0	4.35067	2
40	24	FA	904.454	6.97958	5.01729	71.5063	184.795	0.254528	37.039	0	1											baseline, no depression	-1.21196	47.595	2.055	12.7	0	0	2		34.55	1.443	16.5926	1	3.86273
26	18	MM	3442.01	27.4863	15.2838	213.973	533.055	7.58437	2317.9	1	1											baseline, no depression	1.28405	164.3	1.68	13.2	0	0	2	1	47	1.616	17.9976	1	5.10169
23	22	IFA	1927.85	10.3642	8.12371	108.877	166.789	0.896514	58.24	0	1	6	IFA	0	0	0			1	0		both depression and baseline	-0.893569	54.48	1.47	13.7	0	0	2		37.66	1.5385	15.9106	1	3.99783	3
24	18	IFA	2894.34	28.5782	12.7406	421.484	736.172	1.10863	879.792	0	1											baseline, no depression	-0.0187942	229.75	2.475	10.8	0	1	2	1	34.25	1.5195	14.834	1	5.43699
28	23	MM	2253.7	15.1984	11.2191	125.907	418.848	1.8088	241.04	1	1	0	MM	0	0		0	7	0	0	0	both depression and baseline	-0.288654	121.6	1.485	9	0	1	2	1	36.9	1.3895	19.1121	0	4.80074	1
24	22	IFA	2585.13	14.98	12.4718	183.964	217.814	3.07871	617.539	0	1											baseline, no depression	-0.753375	41.905	1.52	12.7	0	0	2	1	49.05	1.5405	20.6688	0	3.73541
25	24	FA	1584.28	11.9028	7.02091	72.616	223.303	1.738	310.89	0	1											baseline, no depression	-0.226736	68.07	2.365	13	0	0	2	1	40.85	1.4665	18.9945	0	4.22054
24	23	MM	3012.64	26.9989	12.1945	302.958	516.748	1.88429	272.879	1	1	5	MM	2	0		18		1	0	1	both depression and baseline	-0.81884	52.92	1.93	12.9	0	0	2	1	47.05	1.6225	17.8727	1	3.96878	3
26	23	FA	1677.26	10.2662	6.65457	105.663	201.601	0.613907	181.962	0	1											baseline, no depression	0.12796	106.96	1.005	12.7	0	0	2		47.45	1.554	19.6487	0	4.67246
31	24	IFA	1529.3	13.2093	6.67769	219.493	275.332	0.556626	123.252	0	0	0	IFA	4	0	3	0	1	0	0	0	both depression and baseline	1.31004	146.85	1.315	9.3	0	1	3	1	42.7	1.5775	17.1589	1	4.98941	1
27	20	MM	2230.27	16.0273	9.73662	205.721	428.636	0.761957	86.5006	0	1											baseline, no depression	-1.12987	9.74	1.345	11.3	1	1	1	1	42.7	1.514	18.6284	0	2.27624
29	19	IFA	2063.91	12.7345	9.97609	105.657	238.773	1.18834	208.503	1	1											baseline, no depression	-0.714459	39.08	1.83	13.5	0	0	2	1	43.75	1.5015	19.4056	0	3.66561
22	20	MM	1810.86	15.4618	8.15934	81.4576	314.344	0.785381	237.335	0	1											baseline, no depression	-0.342458	60.755	2.38	14.6	0	0	2	1	43.05	1.5575	17.7467	1	4.10685
27	24	FA	2071.51	18.997	11.2251	352.133	326.375	2.5335	268.48	0	1											baseline, no depression	-1.05727	161.25	1.985	13.2	0	0	2	1	44.5	1.493	19.9637	0	5.08296
25	19	MM	2185.74	11.9759	9.6612	83.4603	244.034	0.979707	419.151	1	1											baseline, no depression	-0.0938511	32.915	1.53	12.9	0	0	2	1	40.2	1.5505	16.7218	1	3.49393
24	21	IFA	1675.77	13.1545	7.86849	159.583	295.104	0.756457	197.966	0	1											baseline, no depression	-0.732022	21.235	1.375	13.8	1	0	2	1	37.9	1.449	18.0511	1	3.05565
27	24	FA	1881.95	15.1345	8.61473	212.514	263.963	1.58591	579.543	1	1											baseline, no depression	0.761052	81.575	2.435	13.6	0	0	3	1	48.3	1.556	19.9493	0	4.40152
29	29	FA	2253.81	16.5222	10.2858	192.415	558.132	0.749086	267.494	1	0	0	FA	0	3	3			0	0		both depression and baseline	-0.458369	102.6	1.86	13.2	0	0	4		40.95	1.47	18.9504	0	4.63084	1
21	16	IFA	3158.64	21.0698	15.0833	364.545	492.924	1.53783	532.777	0	1											baseline, no depression	-0.231927	80.31	1.815	11.1	0	1	2	1	43.1	1.4605	20.2057	0	4.38589
31	27	FA	1590.7	10.651	8.62804	139.006	223.343	0.982671	268.88	0	0											baseline, no depression	0.469	34.02	1.255	13.7	0	0	2		42.15	1.5305	17.9941	1	3.52695
29	21	MM	1922.73	12.8001	9.38343	253.851	260.534	0.551371	110.28	0	1											baseline, no depression	-0.568418	63.81	1.93	13.2	0	0	2	1	41.15	1.532	17.5328	1	4.15591
22		IFA	0	0	0	0	0	0	0													baseline, no depression
25	18	IFA	2862.27	22.6519	12.5734	460.657	602.196	2.21097	385.34	0	1											baseline, no depression	1.10542	25.56	2.735	11.7	1	1	2	1	42.5	1.5265	18.2388	1	3.24103
19	18	IFA	1970.55	10.5911	7.72137	100.412	246.061	0.2155	39.152	0	1	0	IFA	0	8	4	0	2	0	1	0	both depression and baseline	-0.711692	34.96	1.44	12.5	0	0	2	1	43.8	1.5685	17.8035	1	3.5542	1
20	19	MM	2748.81	22.7708	12.4619	287.235	815.949	0.579543	136.834	0	1											baseline, no depression	-0.661771	60.065	1.555	11.3	0	1	3	1	45.55	1.5355	19.3192	0	4.09543
23	18	MM	1863.07	10.6792	8.10351	78.5364	199.142	0.59619	266.103	0	1											baseline, no depression	-0.598215	20.48	1.925	11.9	1	1	2	1	42.25	1.516	18.3835	1	3.01945
20	18	FA	2415.03	20.3381	11.7047	249.391	467.816	2.44658	376.344	1	1	3	FA	0	0	0	0		1	0	0	both depression and baseline	-0.283748	105.78	2.04	13.1	0	0	2	1	59.2	1.5895	23.4315	0	4.66136	2
35	22	MM	1888.03	13.8358	10.7731	160.823	173.069	1.59029	367.086	0	1											baseline, no depression	-0.471063	85.98	1.93	13	0	0	2	1	47.5	1.56	19.5184	0	4.45411
24	19	FA	1715.42	13.4711	7.64643	220.317	373.697	3.23914	612.955	0	0											baseline, no depression	-0.0148982	123.95	1.435	13.6	0	0	3	1	46.2	1.54	19.4805	0	4.81988
27	23	FA	3854.08	28.3351	18.4549	351.05	807.212	4.70663	1034.67	1	0											baseline, no depression	1.1561	55.24	1.635	12.2	0	0	3	1	45	1.583	17.9577	1	4.01169
25	24	IFA	1835.05	14.3687	9.76685	284.255	299.783	1.1477	359.751	1	1											baseline, no depression	0.400596	128.95	1.57	14.4	0	0	4	1	45.4	1.5675	18.4774	1	4.85942
22	18	MM	2522.36	21.0346	14.4045	292.871	409.023	6.46805	1485.14	1	1											baseline, no depression	0.0647806	80.575	1.845	14.8	0	0	2	1	51.9	1.6005	20.2608	0	4.38919
28	26	FA	2075.07	15.1172	11.0025	255.601	382.352	1.63783	257.894	1	1	5	FA	0					1	0		both depression and baseline	0.347286	84.93	1.925	10.9	0	1	3	1	42.7	1.5525	17.716	1	4.44183	3
22	19	MM	1912	11.6731	8.20194	166.884	195.358	0.759686	370.257	0	1											baseline, no depression	-0.692024	65.56	1.68	12.5	0	0	2	1	43.9	1.5845	17.4856	1	4.18297
24	19	IFA	1988.99	16.5354	10.3982	216.771	228.356	1.52109	187.483	0	1											baseline, no depression	0.0646741	110.5	1.24	13.1	0	0	1	1	37.1	1.477	17.0064	1	4.70502
22	19	FA	2385.85	25.0221	12.8969	183.505	373.253	5.70261	1215.6	1	1	1	FA	0	0	0	0		1	0	0	both depression and baseline	-0.636426	49.03	1.91	13.6	0	0	3	1	49.25	1.5915	19.4443	0	3.89243	1
24	22	MM	1652.26	10.7209	7.8483	50.1302	169.356	1.49327	461.239	0	1											baseline, no depression	-1.09154	81.1	1.11	12.8	0	0	2	1	40.8	1.437	19.7582	0	4.39568
26	19	FA	3539.53	41.7705	27.0753	1418.76	770.435	1.44507	483.451	1	1	5	FA	6	3	0	0	0	1	1	0	both depression and baseline	-1.10857	2.695	1.64	10.2	1	1	1	1	49.05	1.5075	21.5836	0	0.991398	3
18	17	IFA	1716.78	8.90623	8.58904	76.8053	131.972	0.689181	74.16	0	1											baseline, no depression	1.07664	61.41	1.815	14	0	0	2	1	41.25	1.473	19.0116	0	4.11757
22	19	FA	1302.76	7.38583	5.46321	21.294	109.015	0.855571	188.448	0	1											baseline, no depression	-0.283642	187.4	1.855	12.8	0	0	3	1	48.8	1.59	19.303	0	5.23325
26	20	IFA	1676.13	8.35026	7.27732	55.0826	96.3439	0.62687	58.9564	0	1	1	IFA	3	1	0	0	3	1	0	0	both depression and baseline	-0.445072	97.73	1.56	11.8	0	1	2	1	51.45	1.5025	22.7906	0	4.58221	1
21	20	IFA	2351.48	14.0586	12.1639	114.099	359.462	2.48697	643.829	1	1											baseline, no depression	0.0165005	72.125	1.83	14.9	0	0	3	1	42.95	1.478	19.6614	0	4.2784
21	21	MM	2255.32	23.3815	10.2478	181.379	204.303	0.982171	202.259	0	1											baseline, no depression	-0.916438	22.82	1.715	12.4	1	0	3	1	50.5	1.597	19.8008	0	3.12764
21	20	MM	1657.24	9.77786	7.22617	58.862	72.1096	0.440714	339.499	0	1											baseline, no depression	0.347002	76.295	1.2	13.5	0	0	3		42.75	1.5535	17.7139	1	4.33461
31	20	MM	3050.98	25.1708	13.0843	433.721	536.299	2.38566	512.881	1	0											baseline, no depression	1.74646	97.435	1.44	12.6	0	0	4	1	45.45	1.526	19.5175	0	4.57918
25	17	IFA	3070.61	21.9309	12.4191	295.02	491.593	1.41377	400.513	1	1											baseline, no depression	1.73545	65.55	1.155	13.6	0	0	2	1	43.15	1.663	15.6026	1	4.18281
19	17	IFA	1837.84	12.2662	8.73705	213.093	269.087	0.609614	47.1854	1	1											baseline, no depression	-0.464176	90.865	1.505	13.4	0	0	2	1	46.45	1.4515	22.0471	0	4.50938
21	20	FA	1968.48	15.679	8.9006	267.912	310.76	2.82311	774.234	1	1											baseline, no depression	-0.0391762	54.185	1.72	15.2	0	0	2	1	43.9	1.522	18.9511	0	3.9924
28	27	IFA	2870	25.369	15.9428	605.442	367.892	3.74813	796.757	1	0											baseline, no depression	-0.156312	122.8	1.86	14	0	0	2	1	47.4	1.6005	18.5041	0	4.81056
31	18	MM	1289.06	11.556	5.45703	66.9033	123.042	0.406629	245.381	0	1	14	MM	14			10		2	1	1	both depression and baseline	0.436598	140.45	1.81	15	0	0	2	1	48.73	1.5415	20.5073	0	4.94485	3
34	24	FA	1279.84	8.68171	6.83544	108.79	243.41	0.365914	65.5126	1	1	0	FA	0	0		0	0	0	0	0	both depression and baseline	0.35134	98.105	1.945	11.8	0	1	2	1	50.2	1.55	20.8949	0	4.58604	1
23	20	FA	1839.32	10.8364	8.01522	67.6411	156.9	1.59236	612.523	0	1	0	FA	0	3	0	0		0	0	0	both depression and baseline	-0.240163	92.325	2.085	11.9	0	1	2	1	42.55	1.5785	17.077	1	4.52531	1
27	21	FA	2356.72	16.3756	9.51156	246.513	475.753	0.820929	154.265	1	1											baseline, no depression	1.07808	171.9	1.35	13.7	0	0	2	1	48.25	1.506	21.2739	0	5.14691
28		IFA	0	0	0	0	0	0	0													baseline, no depression
27	25	IFA	3038.78	31.425	14.5142	548.918	664.96	3.52712	714.121	1	1											baseline, no depression	-0.952918	38.08	1.65	13.3	0	0	3	1	45.4	1.576	18.2786	1	3.63969
28	19	FA	2198.67	20.0059	9.07057	171.019	280.394	1.23045	554.154	1	1											baseline, no depression	0.813468	49.215	1.325	13.5	0	0	2	1	42.3	1.504	18.7001	0	3.8962
30	20	IFA	2170.4	16.0564	10.6703	218.311	302.986	1.10024	512.083	0	1											baseline, no depression	-0.141302	57.45	1.715	13.9	0	0	1	1	43.25	1.499	19.2479	0	4.05091
25	21	FA	1912.49	16.1523	8.8838	296.338	422.019	2.53567	751.784	0	1											baseline, no depression	-0.0795849	106.1	1.275	11.7	0	1	2	1	33.65	1.524	14.4882	1	4.66438
23	21	MM	2746.21	24.0213	13.5323	348.341	419.133	1.26254	327.799	0	1											baseline, no depression	-0.288026	71.955	1.64	14.7	0	0	3	1	48.75	1.639	18.1475	1	4.27604
24	21	FA	4259.29	25.5439	16.704	194.783	499.395	1.534	389.524	1	1											baseline, no depression	0.316451	30.85	1.86	12.7	0	0	1	1	44.15	1.5075	19.4275	0	3.42914
24	22	MM	1973.5	19.2211	10.1722	269.249	287.743	1.1396	295.46	0	1											baseline, no depression	0.554428	47.41	1.715	14	0	0	2	1	50.7	1.517	22.0311	0	3.85883
27	17	IFA	1648.82	10.9586	6.56162	117.619	277.804	0.827705	267.343	0	1											baseline, no depression	0.37355	169.1	1.5	11.9	0	1	2	1	35.6	1.439	17.1921	1	5.13049
22	18	FA	1893.77	11.9039	9.69232	100.909	193.269	2.05796	298.168	1	1	10	FA	2	1	0	0	0	2	0	0	both depression and baseline	-0.25422	113.85	2.16	12.4	0	0	2	1	41.9	1.461	19.6297	0	4.73488	3
30	20	IFA	1481.55	11.7943	8.07	199.34	157.157	1.48857	672	1	1											baseline, no depression	-0.249688	7.85	1.245	9.4	1	1	2	1	44.15	1.4725	20.362	0	2.06051
25	19	MM	1751.09	12.5257	8.51635	110.983	209.497	1.34894	253.572	1	0											baseline, no depression	0.376896	15.75	1.38	11.1	1	1	2	1	41.2	1.458	19.3813	0	2.75684
20	19	MM	2642.55	22.3886	13.856	204.747	259.958	1.3912	585.165	1	1	11	MM	0	0	0	0	0	2	0	0	both depression and baseline	0.386867	95.395	1.935	15	0	0	2	1	41.95	1.5845	16.7089	1	4.55803	3
29	25	FA	1681.66	14.1093	7.73131	180.965	217.165	1.42189	706.346	0	0											baseline, no depression	0.31637	107.865	1.7	11.5	0	1	3	1	36.4	1.496	16.2644	1	4.68088
17	16	MM	1686.45	16.9368	7.199	154.404	319.628	2.19871	302.983	0	0											baseline, no depression	0.528547	168.95	1.425	12.2	0	0	1		40	1.45	19.025	0	5.1296
20	17	IFA	1845.71	14.038	9.78879	151.973	383.213	0.942606	79.5106	0	0	1	IFA	0	0		0		1	0	0	both depression and baseline	0.451444	58.465	0.985	13.9	0	0	2		37.2	1.463	17.3802	1	4.06843	1
26	22	FA	3095.84	22.6631	15.5881	244.176	477.975	1.65523	189.405	0	1											baseline, no depression	1.43437	141.3	1.82	12.9	0	0	2	1	43.4	1.516	18.8839	0	4.95089
23	21	MM	2140.48	12.4724	10.6364	102.44	171.391	2.06637	308.536	0	1											baseline, no depression	0.110218	83.3	1.695	15.3	0	0	3	1	44.4	1.534	18.8683	0	4.42245
23	21	FA	3210.22	28.0181	15.6121	443.904	609.144	2.09843	728.478	1	1											baseline, no depression	-0.388862	7.585	1.47	14.8	1	0	2	1	40.8	1.521	17.6361	1	2.02617
21	18	FA	1448.4	11.1798	6.25924	67.1763	144.024	0.466229	91.7571	0	1											baseline, no depression	0.553201	33.15	2.635	13.1	0	0	3	1	50.7	1.5845	20.1941	0	3.50104
28	24	IFA	2714.54	19.2453	12.9747	239.42	414.886	3.88474	650.494	1	1	0	IFA	0	3		0	1	0	0	0	both depression and baseline	0.200293	99.185	2.015	13.8	0	0	2	1	55.2	1.6285	20.8144	0	4.59699	1
25	19	IFA	2261.33	20.22	11.5322	293.079	417.823	1.9172	387.273	0	1	2	IFA	3	2	2	0	0	1	0	0	both depression and baseline	0.235907	75.54	1.17	14.2	0	0	2	1	53.5	1.574	21.5946	0	4.32466	2
32	24	FA	1299.22	6.19061	6.09124	15.0512	100.19	0.6846	17.97	1	1	3	FA	0	0	0	0	9	1	0	0	both depression and baseline	-0.724398	66.625	1.8	12.2	0	0	2	1	41.2	1.456	19.4346	0	4.19908	2
24	22	FA	2660.65	24.4214	12.4757	503.929	505.879	2.07063	556.66	1	0											baseline, no depression	1.74199	74.545	1.325	15.1	0	0	4	1	46.6	1.555	19.2719	0	4.3114
24	23	IFA	3244.94	26.9289	14.7037	421.152	627.773	1.43244	731.091	0	0	0	IFA	6	0		0	0	0	1	0	both depression and baseline	1.75257	90.05	1.145	13.6	0	0	4	0	42.65	1.5545	17.6497	1	4.50037	1
28	24	MM	2278.21	17.0639	10.6931	197.073	317.798	1.94733	470.281	0	1											baseline, no depression	-1.36662	32.41	1.215	15.5	0	0	2	1	42	1.565	17.1483	1	3.47847
19	18	IFA	1126.34	5.23772	4.85472	37.8465	69.364	0.235148	44.1503	1	1											baseline, no depression	0.181219	31.835	1.485	12.1	0	0	2	1	53.4	1.5795	21.4044	0	3.46057
28	24	IFA	1709.05	14.8493	7.65643	277.278	287.391	2.15455	362.636	1	0	0	IFA	7	0		0		0	1	0	both depression and baseline	1.00648	153.8	1.37	15.1	0	0	4	1	45.25	1.584	18.0347	1	5.03565	1
24	22	FA	2418.77	21.5455	13.5168	619.723	547.179	2.20983	614.239	0	0											baseline, no depression	2.34397	92.185	2.215	13.3	0	0	4	1	53.9	1.6035	20.9629	0	4.5238
24	22	MM	3136.24	27.5185	15.6322	291.265	567.9	3.01636	588.132	0	1											baseline, no depression	0.796813	64.995	1.64	14	0	0	3	1	60.8	1.48	27.7575	0	4.17431
37	24	MM	1827.92	9.06754	6.44	60.9574	153.667	0.835852	364.599	0	0											baseline, no depression	1.10692	140.15	1.405	13.9	0	0	2	0	43.8	1.44	21.1227	0	4.94271
27	26	FA	1147.69	8.47596	5.2879	52.5649	79.193	1.5605	318.019	0	0											baseline, no depression	-1.30918	125.35	1.49	13.6	0	0	3	1	39.5	1.471	18.2546	1	4.83111
21	21	IFA	2732.51	18.3077	11.7487	200.749	323.234	2.818	608.169	1	1											baseline, no depression	1.01562	38.84	1.095	14	0	0	3		51.9	1.611	19.9975	0	3.65945
24	20	FA	1779.67	9.66514	8.64235	65.9906	157.959	0.787829	357.92	1	1											baseline, no depression	-0.469373	5.25	1.35	8.3	1	1	2	1	50.65	1.5705	20.5354	0	1.65823
17	17	IFA	1725.59	11.706	8.23353	167.353	148.894	1.13129	257.93	1	1	4	IFA	4	9		0	2	1	1	0	both depression and baseline	-0.686773	109.4	1.95	14.3	0	0	2		35.7	1.522	15.4113	1	4.69501	2
24	18	MM	1707.03	11.9141	7.61824	64.908	160.13	1.36742	692.343	0	1	1	MM	0	0	0	3	1	1	0	0	both depression and baseline	-0.192375	152.1	1.875	10.7	0	1	2	1	39.15	1.4315	19.1051	0	5.02454	1
27	20	IFA	2588.51	15.4679	10.8822	161.53	279.749	0.737486	284.874	0	1	1	IFA	0	0		0	0	1	0	0	both depression and baseline	-0.373861	41.58	2.22	11.5	0	1	2	1	61.2	1.5465	25.5889	0	3.72762	1
23	22	FA	2211.42	16.727	9.1987	157.412	418.325	3.70145	667.985	1	1											baseline, no depression	-0.590723	260.4	2.185	13.3	0	0	2	1	45.55	1.56	18.7171	0	5.56222
33	26	IFA	2240.68	15.7276	10.5841	225.043	305.584	0.89981	278.193	1	1											baseline, no depression	-0.166995	216.45	2.615	10.4	0	1	2	1	51.4	1.5185	22.2912	0	5.37736
26	26	MM	3077.98	25.883	10.1799	459.408	459.632	2.80314	684.407	0	1	0	MM	0	0	0	0	1	0	0	0	both depression and baseline	-0.841445	42.61	1.475	11.5	0	1	1		37.85	1.399	19.3388	0	3.75209	1
21	19	FA	1161.32	7.23124	5.76167	69.38	90.4921	0.397714	121.829	0	1	0	FA	0	0	0	0		0	0	0	both depression and baseline	-0.0254792	39.1	1.6	14.5	0	0	2	1	47.4	1.5065	20.8853	0	3.66612	1
24	19	FA	2209.55	18.1658	12.6912	604.135	155.183	2.07161	239.215	0	1	11	FA	0	2	0	0	0	2	0	0	both depression and baseline	-0.0313637	141.6	1.46	15.4	0	0	3	1	48.6	1.624	18.4274	1	4.95301	3
22	20	MM	2031.62	15.3663	10.8643	98.6584	260.675	1.26959	256.705	0	1	4	MM	0	0	0	0	0	1	0	0	both depression and baseline	-0.432961	47.945	1.895	12.1	0	0	2	1	50.7	1.641	18.8274	0	3.87005	2
23	24	MM	3920.48	30.5125	16.412	482.617	653.967	2.70026	907.5	1	0											baseline, no depression	0.97591	171.15	1.79	14.1	0	0	2		53.8	1.6195	20.5126	0	5.14254
21	20	MM	2905.12	19.7546	12.8137	247.971	344.886	2.1039	511.361	0	1	0	MM	0	1	0			0	0		both depression and baseline	-0.0052415	60.725	2.06	14.8	0	0	2	1	40.75	1.556	16.8309	1	4.10636	1
32	30	IFA	3536.9	26.3729	15.1173	307.935	725.897	3.22373	803.942	0	1	4	IFA	0	3	0	0	6	1	0	0	both depression and baseline	-0.499323	5.48	1.355	10.3	1	1	2	1	39.8	1.561	16.3334	1	1.70111	2
27	20	FA	1904.97	14.443	8.33172	254.364	351.976	3.5341	537.155	0	1											baseline, no depression	-0.464275	76.775	4.715	13.2	0	0	2	1	41.25	1.548	17.214	1	4.34088
22	20	MM	1963.51	12.7012	9.50893	142.021	243.377	1.67885	354.409	1	1	1	MM	0	0	0	0	0	1	0	0	both depression and baseline	-0.330524	31.395	2.175	13.8	0	0	2	1	48.15	1.6135	18.4952	1	3.44665	1
29	22	FA	1750.38	13.9407	8.68361	262.238	444.528	0.538586	150.102	0	1	8	FA	0	0	0	0	0	1	0	0	both depression and baseline	-0.706382	62.15	2.065	11.6	0	1	2	1	45.8	1.4775	20.9802	0	4.12955	3
23	20	MM	2593.39	27.481	15.1237	550.501	637.318	2.89477	470.483	1	1											baseline, no depression	-0.267385	65.48	1.425	12.9	0	0	3	1	44.3	1.5295	18.9367	0	4.18175
22	21	FA	2029.98	16.0885	9.54509	177.168	387.85	1.4182	338.491	1	1											baseline, no depression	-0.228062	62.18	2.405	14.7	0	0	2	1	48.25	1.5425	20.279	0	4.13003
28	27	IFA	1702.44	10.5959	9.32471	151.407	237.484	1.05929	265.795	0	1											baseline, no depression	0.321747	56.4	1.885	13.4	0	0	3	1	45.35	1.518	19.6804	0	4.03247
28	23	FA	1836.86	12.3836	8.99207	200.166	248.31	0.785257	39.1771	0	1											baseline, no depression	-0.473115	39.085	1.76	10	0	1	2	1	46.65	1.5115	20.419	0	3.66574
30	25	IFA	3470.74	20.0045	14.6562	206.059	697.042	1.70461	438.821	0	1											baseline, no depression	-0.375273	118.1	2.92	13.5	0	0	2	1	46.05	1.5345	19.5567	0	4.77153
22	22	MM	1860.07	11.5859	9.20014	65.5069	175.514	0.256914	55.1314	1	1	0	MM	0	0	0	0	5	0	0	0	both depression and baseline	-0.249142	10.385	1.62	11.6	1	1	2		48.05	1.5965	18.8519	0	2.34036	1
30	28	IFA	2223.46	22.2414	10.9286	222.128	369.052	4.61445	1218.18	0	1											baseline, no depression	-0.664809	33.07	1.99	11.2	0	1	2	1	45.15	1.5815	18.0517	1	3.49863
27	26	MM	2990.47	28.3133	16.7309	433.378	649.494	1.79414	304.734	0	1											baseline, no depression	-0.347977	51.6	2.45	14.9	0	0	2	1	38.4	1.4725	17.7101	1	3.94352
25	23	IFA	2657.34	21.5321	13.0752	268.907	517.857	3.40453	457.539	1	1											baseline, no depression	0.338991	62.485	2.06	13.2	0	0	3	1	46.6	1.6195	17.7674	1	4.13493
18	18	IFA	1337.5	8.37361	5.98973	64.965	105.722	1.02441	138.915	1	1											baseline, no depression	-0.868448	9.575	1.28	9.1	1	1	2	1	46.35	1.458	21.8039	0	2.25916
24	22	FA	2767.89	25.6748	12.4458	397.846	445.773	4.20002	862.127	0	1	4	FA	0	0	0	0		1	0	0	both depression and baseline	-0.748022	47.79	2	13.5	0	0	2	1	42.35	1.5385	17.892	1	3.86682	2
28	24	FA	1684.84	11.2931	7.89301	96.6686	294.337	2.18551	214.383	0	1	5	FA	7	7	3	0	10	1	1	1	both depression and baseline	-0.367769	57.05	1.6	15	0	0	3	1	52.65	1.6695	18.8897	0	4.04393	3
24	21	IFA	1550.5	11.641	8.31563	173.909	256.144	0.8996	246.21	1	0											baseline, no depression	1.34952	49.515	1.49	14.3	0	0	3	1	42.9	1.5045	18.9528	0	3.90228
35	20	MM	2297.15	12.9048	9.21104	113.846	351.824	0.356743	103.894	1	1	0	MM	6	0	0	0	0	0	1	0	both depression and baseline	-0.952592	3.85	1.63	9.4	1	1	1	1	40.4	1.49	18.1974	1	1.34807	1
30	29	FA	1327.11	8.64757	5.67139	168.107	60.9499	0.339981	164.629	1	1											baseline, no depression	-0.81382	55.195	2.055	15.4	0	0	2	1	44.8	1.507	19.7266	0	4.01087
27	24	FA	3035.27	21.1746	10.3176	230.474	326.197	2.73403	769.273	0	0											baseline, no depression	2.06248	103.79	1.81	10.8	0	1	4	1	43.6	1.503	19.3005	0	4.64237
29	27	MM	1859.69	11.4479	8.55248	265.21	280.384	1.31841	434.507	0	0											baseline, no depression	1.41223	114.83	1.88	14.7	0	0	4	1	41.75	1.5125	18.2501	1	4.74345
23	23	MM	1917.75	21.1193	9.07517	165.996	149.71	0.6918	50.4471	1	1											baseline, no depression	-0.76158	171.1	1.435	16.3	0	0	2	1	37.95	1.473	17.4907	1	5.14225
25	22	FA	1617.26	16.8224	9.79267	169.658	448.751	0.836571	283.2	0	1											baseline, no depression	-0.357313	84.115	1.465	13.3	0	0	2	1	40.5	1.463	18.922	0	4.43218
26	20	IFA	2884.11	30.4371	15.3088	527.201	542.166	1.60883	662.954	0	1											baseline, no depression	0.489984	61.135	1.575	13.1	0	0	2	1	47.6	1.496	21.2688	0	4.11308
18	17	MM	1770.87	8.49547	6.7588	50.778	135.872	1.8962	446.312	0	1											baseline, no depression	0.508798	29.4	1.505	14.1	1	0	3	1	51.2	1.6745	18.2599	1	3.38099
28	26	MM	1847.38	17.486	8.93819	226.355	297.774	3.06361	604.278	1	0											baseline, no depression	0.491306						4	1	45	1.52	19.4772	0
20	19	FA	2965.38	16.3272	10.9238	183.432	340.558	4.1835	573.587	0	1											baseline, no depression	0.214631	58.62	1.88	12.1	0	0	2	1	40.45	1.496	18.074	1	4.07108
20	18	FA	2164.91	17.5692	11.2446	409.186	275.197	3.20589	386.591	1	1											baseline, no depression	-0.438493	95.175	2.11	15.8	0	0	3	1	55.15	1.5665	22.4742	0	4.55572
19	18	FA	2952.38	24.2542	13.565	280.768	492.886	9.56717	1244.44	0	0											baseline, no depression	1.59479	78.66	1.715	13.9	0	0	3	1	55.93	1.595	21.9849	0	4.36514
31	27	IFA	1862.14	16.5389	9.96234	316.482	284.041	1.71847	300.091	0	1											baseline, no depression	-1.04059	45.085	1.72	12.6	0	0	2	1	40.65	1.493	18.2365	1	3.80855
27	25	MM	2520.85	18.5448	10.7654	247.365	272.379	1.75864	865.179	0	1	13	MM	0	0	0	0		2	0	0	both depression and baseline	-0.718916	140.2	1.47	12.6	0	0	2	1	34.65	1.4015	17.6408	1	4.94307	3
29	28	MM	2608.35	15.6556	11.0024	165.25	247.948	1.1406	348.231	0	1											baseline, no depression	-0.183704	47.22	1.765	13.5	0	0	1	1	43.6	1.539	18.4081	1	3.85482
26	23	IFA	1452.57	9.71314	6.72835	143.072	140.471	0.804531	239.689	0	1	4	IFA	0	2	2	0	0	1	0	0	both depression and baseline	-0.418264	65.66	1.895	13.7	0	0	3	1	46.05	1.54	19.4173	0	4.18449	2
19	16	IFA	2789.17	19.4128	11.5945	334.506	355.965	2.30629	636.293	0	1	12	IFA	1	6		3	5	2	1	0	both depression and baseline	1.75988	32.21	1.065	14.3	0	0	2	1	47.95	1.6695	17.2035	1	3.47228	3
36	30	MM	1729.49	11.1868	7.09837	107.449	198.69	0.798057	184.189	0	1	6	MM	0	3	0	0	4	1	0	0	both depression and baseline	-0.0591864	64.565	1.845	13	0	0	3	1	48.9	1.5585	20.1324	0	4.16767	3
27	25	FA	1675.16	9.72486	8.29059	81.9543	162.633	1.51197	203.985	1	1											baseline, no depression	1.25127	67.39	1.96	11.7	0	1	2	1	41.2	1.5875	16.3482	1	4.2105
29	20	MM	2618.56	20.5892	13.9603	317.172	388.428	1.33504	318.196	1	1	6	MM	3	4	11	0	0	1	1	0	both depression and baseline	-0.652702	75.59	2.05	12.4	0	0	2	1	43.2	1.52	18.6981	0	4.32532	3
22	20	MM	1891.43	18.5473	10.8573	287.059	442.823	0.588457	111.597	0	1											baseline, no depression	-0.341077	81.605	1.415	13.4	0	0	2	1	42.9	1.505	18.9402	0	4.40189
20	19	FA	4027.49	26.8894	19.3328	317.58	645.021	2.25791	332.015	0	0											baseline, no depression	0.42575	88.445	2.03	11.2	0	1	3	1	48	1.5325	20.4381	0	4.48238
20	20	IFA	2175.47	18.2916	10.2819	377.47	454.292	1.81017	305.661	0	1											baseline, no depression	0.0155113	34.13	1.025	11.5	0	1	3		52.8	1.5745	21.2985	0	3.53018
23	23	FA	2063.32	18.9372	10.511	334.717	451.12	0.627	169.161	1	0											baseline, no depression	-0.498405	25.72	1.12	11.7	1	1	4		47.25	1.5105	20.7091	0	3.24727
28	24	FA	1799.5	13.2735	8.05221	115.874	204.169	2.18786	465.322	0	1											baseline, no depression	0.0221353	89.825	1.18	13	0	0	2	1	42.3	1.616	16.1979	1	4.49786
19	17	IFA	2495.08	19.6269	11.0976	526.016	530.111	1.7372	934.22	0	1											baseline, no depression	1.15432	79.855	1.965	14.8	0	0	3	1	44.6	1.5995	17.4328	1	4.38021
35	25	IFA	1868.05	10.4152	7.43804	73.4072	153.685	0.675512	149.222	0	1											baseline, no depression	0.414807	202.15	2.12	12	0	0	2	1	37.35	1.5155	16.2622	1	5.30901
24	19	IFA	1634.61	12.444	6.88289	205.437	249.818	1.45667	573.199	0	1	3	IFA	0	2	2	0	3	1	0	0	both depression and baseline	-0.57904	111.05	1.325	12.8	0	0	2	1	39.25	1.489	17.7031	1	4.70998	2
31	24	MM	2518	18.8179	11.728	182.249	322.862	0.997715	119.035	0	1	0	MM	0	0		0		0	0	0	both depression and baseline	-0.209522	132.65	1.655	13.6	0	0	2	1	39.55	1.4545	18.6947	0	4.88771	1
18	17	FA	1662.88	9.49414	7.64317	158.531	169.424	0.356914	82.7886	0	1											baseline, no depression	-0.225567	114.55	1.575	14.1	0	0	3	1	49.35	1.543	20.7279	0	4.74101
22	20	FA	2800.58	22.5221	15.0158	352.037	539.413	3.31265	821.59	1	0											baseline, no depression	0.993345	61.725	1.635	13.5	0	0	3	1	42.95	1.474	19.7682	0	4.12269
26	25	MM	1239.11	8.92554	6.27689	145.755	186.321	0.247029	65.7943	0	0											baseline, no depression	-0.635562	167	1.565	14.2	0	0	4	1	42.65	1.5285	18.2553	1	5.11799
31	24	FA	2698.1	16.5981	13.5619	408.137	432.915	1.89806	249.6	1	1	0	FA	3	0	3	0		0	0	0	both depression and baseline	-0.483085	59.895	1.49	13.2	0	0	2	1	45.45	1.4855	20.5963	0	4.09259	1
20	17	FA	1784.12	14.0334	7.4433	53.68	321.466	1.51811	461.191	1	1											baseline, no depression	-0.639466	103.505	1.34	12	0	0	2	1	47.45	1.6215	18.0469	1	4.63962
30	20	MM	1982.54	10.7646	8.75915	104.955	196.545	0.983176	383.172	1	1											baseline, no depression	0.690476	138.8	2.07	13.6	0	0	2	1	43.9	1.4855	19.8939	0	4.93303
21	18	IFA	2674.48	17.4445	12.3849	115.569	312.181	1.90763	686.268	1	1	3	IFA	6			0		1	1	0	both depression and baseline	0.0796042	25.57	2.09	12.8	1	0	3	1	44.4	1.597	17.409	1	3.24142	2
29	28	MM	2174.64	16.1157	10.7753	140.791	366.351	1.42583	343.063	1	0											baseline, no depression	0.638017	135.85	1.785	13.7	0	0	4	1	40.7	1.4585	19.1329	0	4.91155
21	19	MM	2341.93	14.423	9.58574	245.346	371.279	0.288	102.029	1	1	0	MM	0	0		0		0	0	0	both depression and baseline	0.157899	89.87	1.615	13.6	0	0	1	1	44.9	1.5535	18.6047	0	4.49836	1
22	19	IFA	2501.69	15.9099	10.571	221.61	542.515	0.39979	316.233	0	1											baseline, no depression	-0.223821	131.55	1.335	13.1	0	0	2	1	47	1.5745	18.9589	0	4.87939
23	23	FA	1745.51	12.5217	8.93229	215.998	247.038	1.24834	299.88	1	0	3	FA	0			0	8	1	0	0	both depression and baseline	0.174496	54.385	1.315	11.4	0	1	4		43.75	1.548	18.2573	1	3.99609	2
28	21	FA	1798.86	19.808	10.4521	474.043	493.475	2.03422	533.158	0	0	1	FA	4			0	7	1	0	0	both depression and baseline	0.66532	34.275	1.75	13	0	0	1	1	50	1.5835	19.9404	0	3.53442	1
34	17	IFA	1692.39	8.99634	8.27357	55.2131	122.943	0.218514	55.04	1	1											baseline, no depression	0.0873483	69.645	1.205	12.6	0	0	2	1	45.55	1.5465	19.0453	0	4.24341
33	20	MM	2460.41	24.6814	13.573	396.316	469.3	2.74209	397.241	0	1											baseline, no depression	0.632043	63.245	2.2	12.2	0	0	2	1	63.15	1.503	27.9547	0	4.14702
30	22	IFA	2193.02	15.883	9.27161	267.765	334.515	2.18151	378.194	0	0											baseline, no depression	0.39795	163.6	0.95	13	0	0	3	1	37.25	1.4665	17.3206	1	5.09743
25	22	FA	2816.25	18.696	15.0011	261.394	387.55	4.17361	483.267	1	0											baseline, no depression	2.65431	70.17	1.825	11.4	0	1	4	1	43.25	1.5395	18.2485	1	4.25092
32	20	FA	2657.43	29.8764	12.2697	338.869	412.319	4.12336	1161.06	0	1	1	FA	0	3	0	5	0	1	0	1	both depression and baseline	-0.45315	63.85	1.685	13.6	0	0	2	1	42.05	1.4895	18.9533	0	4.15654	1
30	24	MM	2103.04	19.7127	10.8795	333.074	401.909	2.09402	438.925	0	1	6	MM	4	3		0	10	1	0	1	both depression and baseline	-0.0867208	204.2	1.62	13	0	0	2	1	47.15	1.57	19.1286	0	5.3191	3
26	24	MM	2538.56	19.0456	12.4552	221.125	355.86	3.00234	540.253	0	1											baseline, no depression	-0.0377224	62.4	1.625	15	0	0	2	1	41.8	1.4955	18.6898	0	4.13356
25	22	IFA	1377.9	14.8968	8.46077	226.763	358.174	1.36033	450.247	1	1	5	IFA	0	0	0			1	0		both depression and baseline	-0.382414	159.2	1.765	12.1	0	0	2	1	52.25	1.503	23.1296	0	5.07016	3
27	21	MM	1528.39	11.2851	8.12106	165.777	331.634	0.761736	147.868	0	1											baseline, no depression	-0.981148	123.05	2.9	11.8	0	1	2	1	42	1.5035	18.5799	0	4.81259
36	22	IFA	940.09	7.39997	4.56065	99.5944	322.705	0.135843	23.399	1	1											baseline, no depression	-1.00958	144.05	1.45	13.8	0	0	2	1	44.13	1.4875	19.9444	0	4.97016
27	24	IFA	1941.96	16.3153	9.67354	349.576	310.453	1.69837	346.805	0	0	1	IFA	3	0	0	0	0	1	0	0	both depression and baseline	2.63853	43.57	1.445	12.6	0	0	4	1	53.7	1.5415	22.5989	0	3.77437	1
21	19	MM	2590.43	22.2331	13.6015	323.289	369.639	1.16114	427.064	0	1											baseline, no depression	1.57533	74.485	1.37	12.1	0	0	2	1	39.85	1.5195	17.2595	1	4.3106
38	27	MM	2533	16.1576	14.5818	230.531	330.378	4.00965	284.335	1	0											baseline, no depression	1.26373	66.305	1.02	15.1	0	0	4	1	41.4	1.522	17.8719	1	4.19426
38	24	MM	2665.09	20.1689	11.9069	310.859	388.046	3.56966	582.887	0	0											baseline, no depression	3.18519	198.85	1.765	11.5	0	1	4	1	49.4	1.463	23.0801	0	5.29255
18	18	FA	2703.13	31.7086	15.4316	644.062	579.204	3.80449	647.15	0	1	4	FA	0	0	0	0	5	1	0	0	both depression and baseline	0.782968	243.7	1.39	14.1	0	0	2		49.55	1.5585	20.4	0	5.49594	2
35	23	MM	1699.35	14.8679	8.14931	279.745	396.054	2.62592	351.96	0	0	1	MM	0					1	0		both depression and baseline	1.78418	262.1	1.61	12.9	0	0	4	1	57.75	1.623	21.9238	0	5.56873	1
26	24	MM	1441.83	7.8663	6.51674	61.8274	82.9657	0.283229	106.371	1	1											baseline, no depression	-0.603616	70.565	1.435	14.3	0	0	4	1	43.3	1.513	18.9152	0	4.25653
34	22	IFA	2244.77	19.2308	10.9188	202.962	466.566	1.6524	156.354	1	1											baseline, no depression	-0.498815	8.06	1.715	12.9	1	0	2	1	44.4	1.49	19.9991	0	2.08691
25	20	IFA	2253.46	12.8954	9.21466	166.702	252.169	1.36543	281.503	1	1											baseline, no depression	-0.267676	19.45	1.385	10.7	1	1	2	1	45.2	1.493	20.2777	0	2.96785
26	20	FA	2951.01	28.9964	14.3558	404.889	572.595	7.02903	2024.65	0	1											baseline, no depression	0.352567	44.835	2.11	16.8	0	0	2	1	39.3	1.553	16.2948	1	3.80299
36	27	MM	2937.69	33.8121	12.1488	422.749	495.366	1.02995	587.226	0	1											baseline, no depression	-0.948192	78.745	1.525	15	0	0	2		38.5	1.4945	17.2373	1	4.36622
19	18	FA	1314.79	14.5142	7.07728	250.52	252.841	3.15223	867.884	0	1	2	FA	0	0		3		1	0	0	both depression and baseline	-1.3684	51.715	1.715	12.5	0	0	1	1	40.95	1.482	18.6448	0	3.94575	2
23	23	MM	1350.3	10.2317	7.16495	87.5519	240.825	0.42551	98.791	1	1	1	MM	3	0	0	0	5	1	0	0	both depression and baseline	-1.14572	56.875	1.755	15.8	0	0	2	0	40.25	1.4255	19.8076	0	4.04086	1
28	27	FA	1076.78	6.2772	4.86872	81.9574	93.4371	0.694476	198.097	0	1	5	FA	0	10	4	12		1	1	1	both depression and baseline	-0.662387	75.33	1.71	14.2	0	0	2	1	44	1.421	21.7904	0	4.32188	3
27	21	MM	1890.42	16.3874	8.89114	408.72	394.935	0.490029	302.446	0	1											baseline, no depression	0.228899	73.19	1.365	13.3	0	0	3	1	35	1.4835	15.9035	1	4.29306
23	20	IFA	4414.75	37.122	18.4925	399.384	660.008	4.48405	1093.97	0	1	4	IFA	0			0	0	1	0	0	both depression and baseline	0.736747	124.3	1.54	11.6	0	1	2	1	38.5	1.535	16.3397	1	4.8227	2
18	17	IFA	2320.49	21.0788	10.0037	379.293	495.88	3.0318	613.608	0	1											baseline, no depression	0.28102	7.855	2.045	9.9	1	1	2	1	47.5	1.497	21.1958	0	2.06115
24	21	MM	1850.63	12.6194	8.19389	90.6235	178.623	1.0622	210.828	0	1											baseline, no depression	0.0603022	62.35	1.51	13.2	0	0	2	1	39.8	1.496	17.7836	1	4.13276
23	21	MM	2583.51	19.4061	10.7774	304.457	536.645	0.705438	132.76	0	1											baseline, no depression	-0.784966	19.735	1.76	13.1	1	0	1	1	49.6	1.5285	21.23	0	2.98239
25	25	FA	1808.9	11.004	7.34416	115.225	247.724	0.548914	194.76	0	0	7	FA	14					1	1		both depression and baseline	2.77703	311.15	1.38	13.7	0	0	4	0	47.1	1.596	18.4908	1	5.74027	3
20	20	IFA	1644.76	11.0721	8.82386	102.43	189.216	1.10866	204.089	0	1	1	IFA	3	0		0	0	1	0	0	both depression and baseline	0.558313	57.93	1.385	11	0	1	3		40.2	1.4725	18.5403	0	4.05924	1
25	25	IFA	1271.25	10.01	5.84612	141.755	224.562	1.48943	274.755	1	1	3	IFA	9	5		0	0	1	1	0	both depression and baseline	0.883485	214.15	2.17	12.5	0	0	3		49.8	1.58	19.9487	0	5.36668	2
40	28	IFA	1716.49	12.5858	8.41491	119.131	224.899	0.710167	188.934	0	1											baseline, no depression	0.207931	21.11	1.6	12.4	1	0	2	1	43.4	1.4905	19.5356	0	3.04975
30	18	FA	2376.54	13.8134	10.1339	137.258	432.164	0.804686	144.777	0	1											baseline, no depression	-0.0863971	75.985	1.1	16.5	0	0	2	1	40.65	1.5205	17.5828	1	4.33054
19	18	MM	3580.54	25.6954	19.0153	316.4	668.39	3.70834	1001.09	1	0											baseline, no depression	0.268927	74.205	1.965	12.8	0	0	3	1	45.6	1.4925	20.4709	0	4.30683
28	27	MM	1586.53	11.96	7.73796	201.475	223.645	0.768714	189.063	0	1	6	MM	4	1	0	0		1	0	0	both depression and baseline	-0.488677	72.315	2.265	12.3	0	0	2	1	40.1	1.432	19.555	0	4.28103	3
34	24	IFA	1418.48	13.815	7.83061	275.108	309.175	0.584229	133.569	1	1											baseline, no depression	-0.135252	200.4	1.965	9.7	0	1	2	1	38.75	1.4465	18.5197	0	5.30032
24	19	MM	2776.83	19.6998	12.0657	158.679	293.835	3.05111	1167.77	0	1	0	MM	0	0	0	0		0	0	0	both depression and baseline	1.61357	87.65	1.23	12	0	0	2	1	41.85	1.504	18.5012	0	4.47335	1
41	22	IFA	2318.83	13.7758	9.83932	87.774	244.303	1.22606	170.596	0	1											baseline, no depression	0.464261	128.5	1.36	12	0	0	2	1	43.7	1.511	19.1405	0	4.85593
20	20	MM	3004.86	21.3824	13.2488	281.653	495.596	5.23811	827.4	0	1											baseline, no depression	0.668733	52.56	1.36	12	0	0	3	1	64.35	1.622	24.4595	0	3.96196
44	22	FA	1827.16	14.3133	8.5593	132.63	248.443	2.1572	333.207	1	1											baseline, no depression	-0.341871	145.9	1.725	13	0	0	2	1	51.8	1.636	19.3537	0	4.98292
28	20	IFA	2543.29	18.2456	13.9173	150.394	321.718	1.909	439.687	1	1	8	IFA	4	0		0	0	1	0	0	both depression and baseline	0.165286	89.46	1.275	11	0	1	2	1	44.7	1.515	19.4752	0	4.49379	3
21	18	FA	1600.41	12.7783	6.99971	242.611	161.178	0.591143	355.043	0	1											baseline, no depression	-0.43799	36.885	2.55	12	0	0	2	1	38.6	1.55	16.0666	1	3.6078
22	18	MM	1618.85	11.5381	7.34842	118.843	262.019	1.39046	275.554	0	1											baseline, no depression	0.697013	60.1	1.345	13	0	0	2	1	50.5	1.53	21.5729	0	4.09601
25	18	IFA	2268.22	12.4651	10.7012	148.741	281.805	1.7327	162.156	0	1	0	IFA	0	0	0	0		0	0	0	both depression and baseline	0.246413	44.715	1.6	14	0	0	2	1	44	1.5215	19.0068	0	3.80031	1
35	27	MM	2915.25	26.6295	19.2467	486.125	499.361	2.96	267.571	0	1											baseline, no depression	-0.988427	113.55	2.01	14	0	0	2	1	39.6	1.3985	20.2475	0	4.73224
23	22	FA	2660.87	19.5149	12.678	261.337	322.236	2.48177	414.67	1	1											baseline, no depression	-0.262248	33.295	1.545	13	0	0	2	1	41.05	1.515	17.885	1	3.50541
26	24	IFA	1708.52	9.51022	7.98082	64.3784	170.078	0.7912	121.505	1	0											baseline, no depression	-0.909404	93.78	1.235	11	0	1	3	1	45.6	1.605	17.7017	1	4.54095
28	24	IFA	1877.45	15.2734	9.40011	202.23	259.769	0.548629	144.191	1	1											baseline, no depression	-0.181616	21.82	1.705	12	1	0	4	1	57.4	1.6245	21.7507	0	3.08283
35	26	MM	1961.94	14.4574	7.44294	170.577	224.946	0.328514	86.8914	1	1											baseline, no depression	-0.872637	65.675	4.005	13	0	0	2	1	47.6	1.553	19.7362	0	4.18472
33	22	MM	1941.78	15.3959	10.5487	168.93	340.978	1.67734	256.654	0	1	4	MM	5			0		1	1	0	both depression and baseline	0.0269892	91.935	1.735	11	0	1	2	1	46.7	1.499	20.7833	0	4.52108	2
21	23	IFA	2192.56	10.7881	9.60766	69.8689	168.688	1.4998	214.34	0	1	1	IFA	3	0	0	0	0	1	0	0	both depression and baseline	-0.624832	35.335	1.425	14	0	0	2	0	44.8	1.594	17.632	1	3.56487	1
23	20	FA	2554.3	21.551	12.3682	123.302	260.617	2.32084	978.246	1	1											baseline, no depression	0.142571	146.7	1.55	12	0	0	2		43.5	1.5805	17.4141	1	4.98839
23	19	FA	1674.24	13.368	7.36144	174.874	211.396	1.60364	203.432	0	1											baseline, no depression	-0.982688	96.54	1.61	12	0	0	2	1	55.25	1.5005	24.5392	0	4.56996
23	20	MM	3028.39	26.5503	15.4125	281.183	489.451	6.35719	1440.18	1	1											baseline, no depression	-0.105478	104.81	1.515	12	0	0	3	1	51.2	1.5715	20.732	0	4.65215
18	17	IFA	3207.76	19.5104	13.4303	173.497	381.736	3.05886	844.569	0	0											baseline, no depression	0.723631	132.7	1.7	13	0	0	1		45.35	1.5195	19.6415	0	4.88809
20	19	FA	1389	11.0187	7.79715	69.5282	158.052	8.07606	1699.74	0	1	4	FA	1	0	0	0		1	0	0	both depression and baseline	-0.541485	38.345	1.19	13	0	0	3	0	40.9	1.4875	18.4846	1	3.64662	2
25	25	FA	1299.82	12.2871	5.75534	196.442	118.672	0.74685	297.033	0	1	1	FA	0	2				1	0		both depression and baseline	1.08982	148.15	1.54	14	0	0	3		58.8	1.655	21.4675	0	4.99822	1
20	20	MM	1224.99	6.37848	7.09317	44.3186	103.896	0.847867	18.85	1	1	1	MM	0	0	0	0	1	1	0	0	both depression and baseline	-0.573434	56.635	0.96	12	0	0	3		36.95	1.5415	15.5499	1	4.03663	1
25	22	IFA	2264.14	12.4287	15.0277	125.75	202.223	2.6115	235.933	0	0											baseline, no depression	0.0099153	63.145	1.41	12	0	0	3	1	45.65	1.595	17.944	1	4.14543
25	23	FA	3186.34	25.4641	15.1605	224.686	253.21	1.1448	70	1	0											baseline, no depression	-0.784	26.88	1.16	11	1	1	4	1	48.35	1.5005	21.4746	0	3.29138
27	19	IFA	2495.18	22.382	13.6691	337.995	497.266	3.74137	488.461	0	1											baseline, no depression	0.256772	106.7	1.625	12.6	0	0	2	1	47.45	1.488	21.4304	0	4.67002
26	20	IFA	1642.6	12.971	8.27922	175.175	280.414	1.26817	265.656	0	1											baseline, no depression	0.338271	108	1.835	15.1	0	0	2	>=2	38.8	1.5325	16.5208	1	4.68213
24	19	IFA	2831.14	29.139	15.0278	240.764	633.664	15.4773	3658.41	0	1											baseline, no depression	0.936597	133.3	1.385	11.7	0	1	2	1	39.6	1.5335	16.8394	1	4.8926
18	18	FA	2000.28	16.0233	10.5903	190.041	405.226	0.996771	357.489	0	1	7	FA	3	1		0		1	0	0	both depression and baseline	0.0491946	266.8	1.51	12.2	0	0	2		50.3	1.5725	20.3417	0	5.5865	3
23	20	FA	2781.4	19.535	13.7573	219.294	350.362	3.88249	631.369	0	1	9	FA	3	0	3	0		1	0	0	both depression and baseline	0.275969	153.5	1.2	15.2	0	0	2	1	39.7	1.501	17.6209	1	5.0337	3
26	19	MM	2118.91	14.8545	10.1444	154.66	370.173	2.0602	412.93	0	1	5	MM	0	6	10	2	16	1	1	1	both depression and baseline	0.0496011	39.21	1.655	14.1	0	0	2	1	49.05	1.5975	19.2202	0	3.66893	3
23	20	IFA	2053.19	15.2889	9.79224	292.026	225.68	1.63545	236.469	0	1											baseline, no depression	1.27359	126.05	1.12	13.1	0	0	2	1	48.1	1.597	18.8597	0	4.83668
23	20	MM	3185.81	21.6597	15.0261	202.588	442.156	3.08146	303.346	0	1											baseline, no depression	-0.564451	83.26	1.44	14.7	0	0	2	1	52.1	1.512	22.7895	0	4.42197
27	26	FA	3625.91	31.0629	15.6811	446.747	697.342	3.55212	1797.44	1	0	1	FA	5	3	5			1	1		both depression and baseline	1.10561	118.1	1.66	16.2	0	0	4	1	41.8	1.5855	16.6281	1	4.77153	1
31	21	MM	1148.14	6.0825	4.88076	44.1868	132.036	0.443633	20.6687	1	1											baseline, no depression	-1.28729	99.03	1.295	11.8	0	1	1	1	36.6	1.4695	16.9489	1	4.59542
25	24	FA	2373.24	21.4438	12.985	368.351	358.604	2.17594	518.953	1	1											baseline, no depression	1.12053	110	1.655	11.2	0	1	2	1	46.15	1.481	21.0408	0	4.70048
28	23	FA	2138.41	14.1072	9.85145	163.221	308.857	1.18543	370.589	0	1											baseline, no depression	0.320711	70.315	1.07	11.1	0	1	2	1	47.1	1.4455	22.5416	0	4.25298
29	21	FA	2103.99	15.209	10.8801	238.917	226.942	3.33851	873.697	1	1											baseline, no depression	0.975272	25.9	1.135	12.6	1	0	2	1	49.55	1.559	20.3869	0	3.25424
26	23	FA	1775.57	9.69047	8.41245	86.9975	236.971	0.51001	82.9249	0	1											baseline, no depression	-1.00253	63.61	1.3	12.4	0	0	1	1	39.6	1.4985	17.6352	1	4.15277
24	23	MM	2115.27	11.4099	9.59755	109.977	176.024	1.06867	191.174	0	1											baseline, no depression	-0.139428	80.97	1.605	11.5	0	1	4	1	48.15	1.671	17.2442	1	4.39408
22	21	MM	1787.13	11.6627	8.07003	146.542	155.377	1.57817	232.953	0	1											baseline, no depression	0.24987	48.08	1.46	13.8	0	0	2	1	42.3	1.534	17.9759	1	3.87287
25	24	MM	1521.56	10.4682	7.15118	96.1482	178.437	1.19838	205.449	0	1											baseline, no depression	0.462306	52.885	1.095	13.6	0	0	2	1	42.85	1.509	18.8179	0	3.96812
26	22	IFA	2711.74	21.4734	13.6716	352.591	406.672	2.87587	505.879	0	1	1	IFA	0	8	4	0		1	1	0	both depression and baseline	-0.347709	79.95	1.655	11.6	0	1	3	1	40.4	1.411	20.2921	0	4.3814	1
30	21	FA	1667.41	10.5806	7.9191	184.561	200.651	1.08144	142.822	0	1	3	FA	0	0		0		1	0	0	both depression and baseline	0.119844	60.435	1.45	12	0	0	2	1	48.2	1.5845	19.1983	0	4.10157	2
27	22	IFA	3102	23.2607	13.8989	313.689	355.558	1.28203	1094.05	0	1											baseline, no depression	0.722618	208.2	1.445	14.8	0	0	2	1	45	1.5095	19.7491	0	5.3385
19	18	MM	1499.07	9.96489	7.46849	111.834	152.599	1.05033	212.836	1	1	8	MM	0	0	0	0	3	1	0	0	both depression and baseline	0.657653	89.16	1.27	13.1	0	0	2		44.1	1.552	18.3086	1	4.49043	3
27	24	IFA	1842.71	12.5408	8.10111	201.891	280.942	1.3056	262.323	0	0											baseline, no depression	1.06249	105.93	1.795	15.8	0	0	2	1	45.3	1.524	19.5042	0	4.66278
29	20	IFA	1984.74	13.0088	9.51833	219.22	156.072	0.708914	296.207	0	1											baseline, no depression	-0.604071	12.055	1.25	10.5	1	1	1	1	41.55	1.4965	18.5531	0	2.48948
37	35	MM	2473.29	19.6822	12.5029	291.677	424.017	1.7611	375.151	1	1											baseline, no depression	-0.179118	72.375	1.505	11.7	0	1	2	1	39.15	1.379	20.5875	0	4.28186
25	24	FA	1957.07	14.3834	9.73326	259.435	253.064	0.833314	169.789	0	1											baseline, no depression	-0.389336	102.95	1.64	13.8	0	0	3	1	36	1.473	16.5919	1	4.63424
29	28	FA	1981.98	12.905	9.50276	160.902	200.727	2.06252	427.714	0	1											baseline, no depression	-0.525724	75.405	1.43	15.4	0	0	3		42.35	1.5525	17.5708	1	4.32287
32	17	FA	1468.98	8.80982	7.06433	92.9759	160.914	0.380213	76.3447	1	1	1	FA	0	4		0		1	0	0	both depression and baseline	0.0258128	54.965	1.78	13.8	0	0	1	1	54.4	1.578	21.8467	0	4.0067	1
28	24	IFA	2508.67	24.3715	13.0433	432.048	665.147	0.506933	187.149	1	1	7	IFA	0	0		0		1	0	0	both depression and baseline	0.694639	53.64	1.86	11.5	0	1	2	1	42.8	1.542	18.0001	1	3.9823	3
26	18	MM	1922.69	13.9856	9.52788	192.754	259.086	1.57826	228.374	1	1											baseline, no depression	0.39321	122.05	1.74	11.4	0	1	2	1	44.4	1.5505	18.4688	1	4.80443
21	19	MM	2358.45	14.0749	10.3178	222.382	281.719	1.72761	265.12	0	1											baseline, no depression	-0.276157	57.94	1.445	14.5	0	0	2	1	43.8	1.5005	19.4537	0	4.05941
22	20	FA	1770.01	18.4212	9.13868	505.207	462.778	2.32172	599.686	0	1											baseline, no depression	0.145462	72.105	1.54	13.9	0	0	2	1	34.6	1.417	17.232	1	4.27812
33	29	MM	1462.12	10.7793	6.78457	257.142	162.068	0.783124	269.565	0	1	1	MM	0	0	0	0		1	0	0	both depression and baseline	-0.415652	27.515	1.765	12.8	1	0	2	1	47.6	1.521	20.5754	0	3.31473	1
20	20	MM	2008.18	16.4453	10.968	256.292	340.781	2.15366	491.686	0	1	1	MM	0	0		3		1	0	0	both depression and baseline	0.559562	68.03	1.15	13	0	0	3		45.6	1.6025	17.757	1	4.21995	1
22	20	MM	2435.11	20.1554	11.6834	241.795	337.702	7.29674	1424.41	1	1											baseline, no depression	-0.892596	33.25	1.535	14.1	0	0	2	1	42.2	1.5545	17.4635	1	3.50406
22	19	IFA	3613.58	30.7075	17.2497	264.577	538.724	2.28783	823.847	0	1											baseline, no depression	1.81434	163.85	1.13	13.5	0	0	2	1	46.55	1.5235	20.0556	0	5.09895
26	22	IFA	2141.73	19.2603	10.2041	445.649	497.005	1.47146	197.837	0	1											baseline, no depression	0.0827673	96.82	1.205	14.5	0	0	3	1	41.15	1.455	19.4377	0	4.57285
25	19	MM	3515.63	26.6459	15.6368	266.746	583.54	5.21766	1156.92	0	1	4	MM	0	0	0	7		1	0	1	both depression and baseline	0.172586	74.695	1.175	13.4	0	0	2	0	43	1.477	19.711	0	4.31341	2
28	26	IFA	3105.05	24.8447	14.8799	298.877	525.659	3.18446	550.645	0	1											baseline, no depression	0.62059	28.8	1.665	11.4	1	1	2	1	42.15	1.47	19.5058	0	3.36037
28	25	MM	3263.05	28.6867	16.4278	581.349	763.577	1.30159	561.156	0	0											baseline, no depression	0.445481	79.665	1.63	12.3	0	0	3	1	50.25	1.507	22.1263	0	4.37783
25	22	FA	2056.25	11.5349	8.37617	217.81	276.738	0.902471	156.234	0	1											baseline, no depression	0.232543	85.685	1.495	13.3	0	0	2	1	39.75	1.4115	19.9515	0	4.45068
22	22	FA	1628.16	11.1697	5.62743	189.796	200.499	1.01193	238.253	0	1											baseline, no depression	-0.166337	21.505	1.59	13.5	1	0	2	1	39.75	1.4445	19.0503	0	3.06828
24	22	FA	2246.21	21.048	12.3421	324.185	462.804	4.84191	1028.05	0	1											baseline, no depression	-0.509494	125.1	1.65	14.6	0	0	2	1	36.55	1.543	15.3517	1	4.82911
29	21	FA	2914.33	25.9095	14.4309	461.384	311.014	1.11343	225.596	1	1											baseline, no depression	-0.323599	7.67	1.285	8.6	1	1	1	1	44.2	1.527	18.9559	0	2.03732
20	19	IFA	1471.99	8.85438	7.74619	56.2272	145.598	1.53086	254.199	1	1											baseline, no depression	0.108605	68.895	1.5	17.9	0	0	2	1	45.15	1.577	18.1549	1	4.23258
21	18	MM	2157.47	13.9571	10.2096	186.44	372.54	2.72924	267.791	1	1	4	MM	0	0	0			1	0		both depression and baseline	-0.720711	43.785	1.175	12.1	0	0	2	1	39.2	1.522	16.9222	1	3.77929	2
31	22	MM	1675.86	11.1138	7.68487	133.325	226.387	3.61964	427.993	0	1											baseline, no depression	0.20698	68.58	1.69	12.5	0	0	2	>=2	45	1.527	19.299	0	4.228
33	18	IFA	1648.83	15.5856	7.75629	174.923	447.084	1.4102	254.305	0	1											baseline, no depression	0.066318	93.82	2.04	14.1	0	0	1	>=2	54.25	1.566	22.1216	0	4.54138
27	22	IFA	1682.18	11.4515	8.70481	162.699	181.865	1.17283	177.613	1	1											baseline, no depression	-0.296129	93.58	1.06	11.2	0	1	2	>=2	39.65	1.532	16.8937	1	4.53882
33	19	IFA	1649.23	16.525	9.32611	391.751	326.774	0.864476	133.4	1	1											baseline, no depression	0.668686	126.75	1.375	11.6	0	1	1	>=2	45.5	1.4505	21.626	0	4.84222
30	18	FA	2074.94	15.523	10.3891	328.557	323.594	0.841843	246.302	0	1											baseline, no depression	1.8181	275.85	1.85	14.5	0	0	1	>=2	36.9	1.4205	18.2871	1	5.61986
34	22	FA	1875.57	13.7946	8.30876	138.147	236.103	1.08438	170.21	0	1											baseline, no depression	0.209275	177.9	2.06	13.3	0	0	2	>=2	47.15	1.529	20.1682	0	5.18122
34	24	MM	4294.1	34.1678	16.1435	470.806	794.338	5.04521	851.994	1	1											baseline, no depression	0.464355	141.6	1.52	12.4	0	0	2	1	45.4	1.564	18.5602	0	4.95301
28	19	MM	2094.02	18.6814	9.64991	320.841	282.471	0.948057	179.1	0	1	0	MM	9	6	0	0	16	0	1	1	both depression and baseline	-0.496032	67.5	1.445	12.9	0	0	1	1	46.6	1.474	21.4482	0	4.21213	1
22	19	FA	1703.6	10.2845	8.4912	122.539	191.8	1.47269	199.291	1	1											baseline, no depression	0.206258	69.635	1.71	14.3	0	0	2	1	45.8	1.539	19.337	0	4.24327
28	19	IFA	2270.41	18.4957	11.3535	277.498	346.805	1.04977	345.995	0	1											baseline, no depression	0.15737	30.37	1.535	14.6	0	0	3	>=2	36.75	1.412	18.4327	1	3.41345
19	19	IFA	3172.26	25.4062	16.125	593.098	531.404	2.46183	1005.83	0	1	0	IFA	0	0	0			0	0		both depression and baseline	2.56635	79.14	1.39	12.5	0	0	3	1	38.3	1.4625	17.9063	1	4.37122	1
27	18	MM	1681.24	12.1887	8.04001	157.905	308.321	0.982429	95.692	0	1											baseline, no depression	0.172377	46.49	1.37	11.4	0	1	2	>=2	40.8	1.431	19.9242	0	3.83924
32	22	MM	2657.63	21.0839	13.5216	340.356	442.564	1.45546	223.048	0	1	6	MM	12	6	4	0		1	1	0	both depression and baseline	0.38735	232.6	1.86	14.9	0	0	1	>=2	39.45	1.462	18.4566	1	5.44932	3
27	18	FA	1366.58	10.5543	6.5025	111.283	222.961	0.8456	48.9519	0	1											baseline, no depression	0.446301	150.6	1.77	11.9	0	1	2	>=2	42.25	1.5175	18.3472	1	5.01463
21	20	FA	2624.2	19.7219	12.0993	412.984	354.967	1.0283	260.493	1	1	5	FA	3	3		0		1	0	0	both depression and baseline	0.242343	62.215	1.945	13.9	0	0	2	1	38.4	1.488	17.3431	1	4.1306	3
24	22	IFA	1847.88	12.7577	8.32683	174.491	256.477	0.702248	186.288	0	1											baseline, no depression	-0.47613	107.15	1.655	13.2	0	0	3	1	48.5	1.4515	23.0201	0	4.67423
20	19	FA	2303.74	16.6789	9.42957	160.182	402.052	2.61509	354.711	0	1											baseline, no depression	-0.490705	55.875	1.54	12.6	0	0	2	1	47.65	1.6265	18.0117	1	4.02312
34	19	IFA	2442.51	21.8777	12.8488	256.476	417.029	2.66687	266.101	0	1											baseline, no depression	0.346805	31.185	1.93	14.1	0	0	2	>=2	41	1.506	18.0773	1	3.43994
28	20	MM	2813.22	21.3086	14.0471	240.611	519.069	3.52091	581.207	1	1											baseline, no depression	0.264561	86.49	1.845	13.1	0	0	2	>=2	47.2	1.508	20.7558	0	4.46003
27	20	IFA	1748.44	8.59	7.79157	62.3853	138.251	0.7803	141.775	0	1											baseline, no depression	-0.192375	31.165	1.9	12	0	0	2	1	41.45	1.473	19.1038	0	3.4393
26	19	MM	2915.61	19.6278	12.4327	255.56	404.798	1.83989	414.629	0	1											baseline, no depression	0.0304308	83.02	1.96	14.4	0	0	3	1	41.75	1.5775	16.7771	1	4.41908
19	19	IFA	1754.57	12.1254	9.27232	259.796	94.7846	1.26354	548.253	0	1											baseline, no depression	-0.241932	76.905	1.59	13.1	0	0	2	1	45.85	1.49	20.6522	0	4.34257
21	19	MM	1248.42	7.04253	5.68817	92.6674	180.409	0.388171	44.0419	1	1											baseline, no depression	0.138534	43.53	1.31	10.6	0	1	2	1	44.5	1.481	20.2885	0	3.77345
23	21	MM	2107.23	21.0201	11.7101	619.854	188.622	1.463	242.816	0	1											baseline, no depression	-0.201995	170.9	1.125	12.7	0	0	3	1	63.55	1.6495	23.3567	0	5.14108
29	26	IFA	2183.12	14.6096	11.0034	195.099	275.748	1.32091	651.105	1	1	1	IFA	2	0	0	0		1	0	0	both depression and baseline	-0.203095	18.52	1.53	14.5	1	0	1	1	45.95	1.571	18.618	0	2.91885	1
30	21	FA	1957.45	13.0591	8.56245	124.34	277.092	0.777943	66.949	1	1	2	FA	3	0	0			1	0		both depression and baseline	-0.193138	54.88	1.52	14.5	0	0	1	1	52.1	1.591	20.5825	0	4.00515	2
31	21	FA	2159.22	12.9279	10.4347	274.726	201.212	1.36134	320.335	0	1											baseline, no depression	-0.457881	90.92	2.015	14.7	0	0	2	1	42.2	1.5565	17.4186	1	4.50998
26	23	FA	2056.11	12.9703	9.19902	172.303	301.639	1.67849	143.631	0	1											baseline, no depression	-0.573503	109.65	1.505	13.7	0	0	2	1	40.4	1.466	18.7981	0	4.69729
25	21	IFA	2161.18	12.1095	9.23465	41.1298	271.174	2.3826	303.509	1	1											baseline, no depression	-0.928174	42.475	1.255	13.3	0	0	1	1	36.05	1.436	17.4822	1	3.74892
22	18	FA	2125.79	14.8381	10.3648	398.012	458.925	0.559914	338.806	0	1	0	FA	0	0	0	0		0	0	0	both depression and baseline	1.08454	23.64	1.11	12.6	1	0	3	1	40.75	1.549	16.9834	1	3.16294	1
20	18	FA	1631.52	10.9382	8.02018	154.67	241.519	1.43229	332.729	1	1											baseline, no depression	-0.798964	185.3	1.625	13.6	0	0	2	1	43.4	1.509	19.0595	0	5.22198
29	18	IFA	2078.18	14.2967	8.28586	163.415	231.682	2.44529	292.881	1	1											baseline, no depression	0.661217	66.615	1.745	12.3	0	0	2	>=2	40.85	1.5295	17.462	1	4.19893
27	19	MM	2292.03	14.5735	11.5998	143.845	237.109	1.84404	240.092	1	1	0	MM	0	0	0			0	0		both depression and baseline	0.76005	129.45	2.005	12	0	0	1	>=2	56.8	1.573	22.9557	0	4.86329	1
28	26	MM	4315.66	37.2511	18.4365	314.695	755.683	4.5375	1372.61	0	1											baseline, no depression	-0.324407	11.665	1.465	13.3	1	0	3	1	49.2	1.5545	20.3603	0	2.45659
27	20	FA	2617.76	19.996	13.5086	93.591	315.127	1.81744	497.569	1	1											baseline, no depression	-1.39396	9.755	1.495	10.8	1	1	2	1	42.75	1.578	17.1681	1	2.27778
23	19	MM	2579.05	18.7322	11.8895	186.134	367.815	2.88299	806.18	1	1	5	MM	14	1		10		1	1	1	both depression and baseline	-0.94031	123.15	1.435	11.8	0	1	2	1	51.6	1.558	21.2576	0	4.8134	3
19	18	MM	2462.96	13.374	10.1075	77.7356	369.207	1.20397	348.4	1	1											baseline, no depression	-0.542025			14.5		0	2	1	49.15	1.553	20.3789	0
22	20	IFA	2195.43	16.0912	10.1291	244.808	356.149	5.87423	1031.52	0	1	0	IFA	0	0	3	0	0	0	0	0	both depression and baseline	1.50108	69.485	1.52	12.7	0	0	3	1	47.35	1.5415	19.9266	0	4.24111	1
20	20	FA	2404.29	15.6979	11.6643	258.454	352.246	3.91183	480.077	1	1											baseline, no depression	0.730295	82.735	1.745	14.6	0	0	2	1	43.45	1.4775	19.9037	0	4.41564
25	24	MM	3458.09	23.3469	13.97	288.937	779.976	1.12721	468.414	0	1											baseline, no depression	-0.817462	50.18	1.35	9.1	0	1	1	1	37.9	1.4895	17.0828	1	3.91562
35	21	FA	1314.06	12.6567	6.70473	145.07	286.439	0.799257	130.249	1	1											baseline, no depression	-1.0733	46.54	1.56	10.3	0	1	2	1	41.85	1.4715	19.3275	0	3.84031
27	21	MM	2097.41	19.8252	12.0635	615.327	297.047	1.16937	159.999	1	1	1	MM	1	5		0		1	1	0	both depression and baseline	0.376766	82.92	1.88	15.2	0	0	2	1	40.45	1.4895	18.2321	1	4.41788	1
31	21	IFA	2120.04	15.9938	8.51254	104.831	219.631	2.01186	145.106	0	1	0	IFA	0	4	3	0	1	0	0	0	both depression and baseline	-0.659085	53.485	1.345	12.3	0	0	2	1	39.05	1.492	17.5422	1	3.9794	1
30	24	IFA	3068.7	17.935	12.5775	160.509	828.983	0.515803	185.238	0	1											baseline, no depression	-0.260739	9.07	1.67	13.6	1	0	1	1	40.95	1.4965	18.2852	1	2.20497
22	21	FA	2783.39	18.5889	10.9807	459.162	296.989	1.75156	417.897	0	1	0	FA	3	2	0	0		0	0	0	both depression and baseline	-0.378643	40.655	1.29	11.4	0	1	2	0	47	1.5255	20.1964	0	3.70512	1
22	21	FA	1990.21	13.3584	8.17144	170.155	342.042	1.5224	358.586	1	1	0	FA	0	0	3		2	0	0	0	both depression and baseline	0.604736	62.83	1.295	11.6	0	1	2	1	45.2	1.5145	19.7061	0	4.14043	1
24	18	FA	1559.42	7.51291	7.08931	30.6364	166.967	0.441467	61.4171	1	1											baseline, no depression	-0.273005	106	1.63	13.6	0	0	2	1	44.9	1.5955	17.6381	1	4.66344
19	19	IFA	2191.27	13.8622	9.9688	133.985	355.073	1.02677	608.294	0	1											baseline, no depression	-0.578355	66.64	1.61	14.7	0	0	2	0	41.6	1.466	19.3564	0	4.1993
26	18	MM	1858.22	14.4417	9.23014	142.506	223.816	0.658133	153.661	0	1											baseline, no depression	-0.103303	40.755	1.11	12.4	0	0	2	>=2	48.4	1.526	20.7843	0	3.70758
20	20	IFA	1815.78	21.2082	10.9079	467.959	572.944	2.54102	631.681	1	1											baseline, no depression	0.969123	92.215	1.475	11.7	0	1	3		49.95	1.581	19.9835	0	4.52412
29	21	IFA	2015.68	15.0018	9.855	110.018	200.021	1.52583	708.689	0	1	9	IFA	2	2	2	10	3	1	0	1	both depression and baseline	-0.376456	78.29	1.88	14.9	0	0	2	1	39.9	1.484	18.1178	1	4.36042	3
20	20	MM	2732.2	21.0469	13.207	427.415	522.468	2.69477	503.881	0	1	1	MM	0	0		0	2	1	0	0	both depression and baseline	1.43364	57.825	1.48	14	0	0	2		48.6	1.5745	19.6043	0	4.05742	1
27	23	MM	2900.55	28.1362	14.2349	478.329	574.303	4.56777	882.122	1	1											baseline, no depression	-0.318508	31.65	1.555	13.2	0	0	2	1	51.9	1.599	20.2988	0	3.45474
23	22	MM	2718.93	19.4936	12.7012	195.367	376.878	2.42764	422.292	0	1											baseline, no depression	-0.103303	57.375	1.35	13.2	0	0	3	1	48.3	1.497	21.5528	0	4.04961
28	23	IFA	3659.77	32.5342	15.9737	365.305	660.122	3.19876	710.347	0	1											baseline, no depression	0.145513	19.07	1.63	12.5	1	0	3	1	39.55	1.4855	17.9226	1	2.94812
22	21	FA	1792.89	19.5723	10.3805	370.533	337.253	1.41032	223.029	0	1											baseline, no depression	-0.586622	43.125	1.725	12.2	0	0	2	1	53	1.5975	20.768	0	3.7641
27	20	IFA	1342.24	10.9447	6.74513	188.836	254.315	1.95289	274.345	1	1											baseline, no depression	-0.603017	60.31	1.38	12.5	0	0	1	1	38.3	1.464	17.8697	1	4.0995
23	20	FA	2021.07	12.2659	9.4934	163.019	154.067	0.931633	158.107	0	1											baseline, no depression	-0.792831	93.395	1.445	10.8	0	1	2	1	42.6	1.518	18.487	1	4.53684
28	20	IFA	1507.32	8.94845	7.9045	54.0792	141.677	1.95773	412.638	0	1											baseline, no depression	-1.08686	299.2	1.82	12.5	0	0	1	1	43.65	1.5845	17.386	1	5.70111
24	24	MM	2445.23	20.9468	12.88	285.153	437.689	4.32997	597.407	0	0	2	MM	0	0	0			1	0		both depression and baseline	0.418644	112.65	1.78	13.5	0	0	4		43.85	1.512	19.1808	0	4.72429	2
23	20	IFA	1348.28	13.8941	6.54346	229.439	259.616	0.5548	210.326	0	1	7	IFA	0	0		0	7	1	0	0	both depression and baseline	0.0402444	93.55	1.655	13.3	0	0	3	1	49.4	1.499	21.9849	0	4.5385	3
26	25	MM	4490.63	35.0229	19.4069	268.322	740.015	4.49243	1089.91	1	1											baseline, no depression	0.150619	33.27	1.815	13.1	0	0	2	1	43.85	1.531	18.7077	0	3.50466
31	29	FA	2414.56	23.2716	12.6737	403.193	449.466	4.16861	789.14	0	1											baseline, no depression	1.52627	79.455	1.36	13.2	0	0	3	1	51.55	1.4865	23.3291	0	4.37519
29	24	FA	2249.12	17.8976	10.3996	264.183	304.885	1.22806	671.536	1	1	0	FA	0	3		0	0	0	0	0	both depression and baseline	0.0724059	7.415	1.14	12.4	1	0	3	1	43.35	1.57	17.5869	1	2.00351	1
20	19	IFA	1942.74	12.8583	10.8623	145.651	104.731	4.29806	950.16	0	1											baseline, no depression	-0.0700622	51.94	1.535	11.1	0	1	3	1	46.95	1.5085	20.6322	0	3.95009
18	18	FA	1713.43	15.0369	8.65838	364.189	293.055	0.358857	33.4	0	1	0	FA	0	0	0	0	6	0	0	0	both depression and baseline	-0.549211	144.6	1.355	11.6	0	1	3		53.5	1.544	22.4419	0	4.97397	1
22	22	IFA	2579	24.5196	12.1668	271.27	462.63	1.69478	464.779	1	1	1	IFA	0	0	0	0		1	0	0	both depression and baseline	-0.711654	44.145	1.52	14.4	0	0	2	1	45.65	1.5435	19.1614	0	3.78748	1
25	18	MM	2286.79	20.2035	11.118	290.402	364.559	3.60831	623.297	0	1	3	MM	1	2		0		1	0	0	both depression and baseline	-0.246671	20.3	0.845	12.2	1	0	2	1	37.55	1.47	17.377	1	3.01062	2
19	17	IFA	2084.08	11.1577	9.91914	116.316	211.766	1.3264	222.434	0	1	0	IFA	0	0		0		0	0	0	both depression and baseline	-0.982804	55.59	1.57	14	0	0	2	0	49.8	1.532	21.2184	0	4.018	1
25	19	FA	2385.44	16.5763	11.6316	224.565	342.206	1.17219	390.853	0	1											baseline, no depression	-0.490743	6.48	1.665	12.7	1	0	2	1	36	1.484	16.3469	1	1.86872
20	18	FA	1482.16	8.8406	5.24362	57.7673	151.999	0.634514	189.44	0	1											baseline, no depression	-0.816823	29.795	1.675	12.8	1	0	2	1	38.65	1.5165	16.806	1	3.39434
23	20	IFA	2266.07	16.7784	10.7761	148.447	497.932	1.1043	281.357	0	1	6	IFA	0	0	0	0		1	0	0	both depression and baseline	0.0374902	22.48	1.575	9.6	1	1	2	1	39.75	1.5565	16.4074	1	3.11263	3
19	18	IFA	2212.37	15.2009	8.84155	244.874	251.131	0.619905	334.197	1	1											baseline, no depression	-0.361493	53.07	1.125	11.6	0	1	2	1	39.2	1.452	18.5931	0	3.97161
32	23	MM	2190.82	18.8265	12.0188	484.752	382.789	1.53491	300.319	1	1											baseline, no depression	-0.430451	39.16	1.81	12.6	0	0	3	1	46.95	1.535	19.9259	0	3.66766
27	18	FA	1917.68	15.547	9.84726	205.406	234.32	5.15356	1462.6	0	1	3	FA	4	0	4	0	13	1	0	1	both depression and baseline	-0.33912	102.51	1.525	13.4	0	0	2	1	40.75	1.543	17.1157	1	4.62996	2
27	20	MM	1600.25	8.9328	6.99611	125.545	178.321	0.957143	108.171	0	1	0	MM	0	0		0		0	0	0	both depression and baseline	-0.0687392	112.35	1.445	11.8	0	1	2	1	42.85	1.545	17.9512	1	4.72162	1
29	19	MM	2185.64	15.2527	11.4852	153.683	319.901	1.50579	283.303	1	1	1	MM	2	0		0		1	0	0	both depression and baseline	0.34346	50.35	0.93	12.6	0	0	2	1	55	1.604	21.3774	0	3.919	1
30	19	IFA	3578.27	34.6924	17.7327	416.689	629.865	3.97102	770.786	0	1	3	IFA	0	0	0			1	0		both depression and baseline	0.156488	41.36	1.425	15.3	0	0	2	>=2	47.85	1.454	22.6336	0	3.72231	2
22	20	MM	3008.39	20.9546	9.38497	189.899	330.822	5.6675	1473.17	0	1											baseline, no depression	-0.517901	56.235	3.77	12.4	0	0	3	1	42.5	1.537	17.9904	1	4.02954
24	18	FA	1748.91	13.6236	10.2243	189.214	234.916	0.414971	102.377	1	1											baseline, no depression	1.66938	121.9	1.005	13.7	0	0	2	1	48.05	1.5485	20.0388	0	4.8032
32	21	IFA	2330.56	13.2375	10.1156	143.721	255.414	1.01726	117.155	0	1											baseline, no depression	-0.129647	26.32	1.565	12.3	1	0	2	>=2	44.35	1.4655	20.6501	0	3.27033
22	20	FA	1241.95	7.00681	4.80443	101.851	196.373	0.314887	54.9993	0	1	1	FA	3			0		1	0	0	both depression and baseline	-1.08636	37.255	1.575	13	0	0	2	1	40.6	1.4675	18.8525	0	3.61779	1
21	20	FA	3401.12	26.2325	16.7463	318.297	545.707	12.6734	2463.35	0	1	3	FA	0			0		1	0	0	both depression and baseline	0.0468974	64.88	1.15	13.7	0	0	2	0	38.4	1.5085	16.8749	1	4.17254	2
24	21	FA	1785.24	11.2114	8.49503	192.271	191.041	0.625371	141.926	1	1											baseline, no depression	-0.807625	64.88	1.675	12.8	0	0	2	1	44.65	1.5125	19.5178	0	4.17254
31	20	MM	2370.38	23.01	10.6564	148.357	500.717	19.552	1324.11	0	1											baseline, no depression	-1.39396	5.005	1.205	12.3	1	0	1	1	44.9	1.489	20.2515	0	1.61044
26	25	MM	1585.95	12.564	9.18457	232.549	475.68	1.94583	282.463	0	1											baseline, no depression	-0.460371	41.935	1.325	11.8	0	1	2	1	47.6	1.597	18.6637	0	3.73612
23	22	IFA	1990.65	12.4976	10.2759	234.552	294.457	0.801114	197.596	0	1	2	IFA	0	0	0	2		1	0	0	both depression and baseline	0.155519	182.3	1.825	13.5	0	0	3	1	41.2	1.4795	18.8221	0	5.20565	2
30	24	IFA	2972.14	24.2588	14.3669	505.847	534.536	4.50004	764.374	0	1											baseline, no depression	0.725679	204.2	2.185	13.3	0	0	3	>=2	50.85	1.5385	21.483	0	5.3191
25	20	FA	2392.72	22.1051	11.7202	229.777	531.698	2.52246	474.512	0	1											baseline, no depression	-0.500338	69.735	1.74	15.7	0	0	2	1	48.05	1.485	21.7892	0	4.2447
28	25	FA	3450.78	29.2416	14.72	280.004	546.012	5.50387	907.964	1	1											baseline, no depression	0.0412065	47.965	1.67	14.2	0	0	2	1	38	1.475	17.4662	1	3.87047
27	23	FA	1240.86	10.6143	5.09145	129.504	183.715	1.5797	423.223	0	1											baseline, no depression	-0.0779934	36.695	1.545	13.9	0	0	2	1	38.85	1.5115	17.0049	1	3.60264
28	24	IFA	1352.48	9.47407	6.24376	112.491	106.608	1.36963	176.199	1	1											baseline, no depression	-0.429491	128.95	1.255	13.8	0	0	3	1	40.5	1.488	18.2915	1	4.85942
22	22	IFA	3362.57	27.6009	18.4358	364.529	468.861	3.83453	614.474	1	1											baseline, no depression	0.136234	69.91	2.13	11.3	0	1	3	1	46.1	1.519	19.9795	0	4.24721
27	19	MM	1749.73	15.5241	9.04643	244.511	324.788	2.11644	648.583	0	1											baseline, no depression	0.594571	195.8	1.575	12.7	0	0	2	1	34.65	1.4785	15.8511	1	5.27709
28	22	FA	1792.15	10.1004	6.87705	86.3201	237.773	3.74629	325.486	1	1											baseline, no depression	0.617014	71.975	1.93	12.2	0	0	2	1	41.7	1.513	18.2162	1	4.27632
31	25	IFA	2752.91	21.3966	13.4523	189.012	326.101	6.1469	1151.92	0	1	5	IFA	0	0		0		1	0	0	both depression and baseline	-0.689253	32.855	1.795	14.5	0	0	1	1	43.1	1.502	19.1046	0	3.4921	3
27	18	IFA	1921.21	14.9745	9.25303	239.374	260.971	0.930886	153.68	1	1											baseline, no depression	0.296	31.89	1.42	13.7	0	0	2	1	44	1.471	20.3342	0	3.46229
21	20	FA	1869.32	13.8433	8.48983	165.316	246.18	1.46436	260.486	1	1											baseline, no depression	-0.718593	87.06	1.525	12.7	0	0	2	1	53.55	1.57	21.725	0	4.4666
21	20	IFA	2104.47	18.7023	9.40457	239.429	268.048	3.35554	939.091	1	1											baseline, no depression	-0.689102	29.975	1.94	15.1	1	0	2	1	41.7	1.471	19.2713	0	3.40036
26	22	IFA	2639.02	19.4293	11.8377	350.691	520.641	1.74956	263.64	0	1	3	IFA	2	2	0	0	0	1	0	0	both depression and baseline	-0.787368	44.595	1.365	16.7	0	0	2	1	48.05	1.5585	19.7824	0	3.79762	2
30	20	MM	1788.91	9.74041	8.16431	49.2128	191.907	0.624117	116.048	1	1											baseline, no depression	-0.49942	151.6	2.02	14	0	0	2	>=2	51.95	1.5765	20.9025	0	5.02125
27	26	MM	3295.14	28.956	16.2323	300.987	554.451	6.28443	944.67	0	1											baseline, no depression	-0.221201	24.665	1.465	12	1	0	2	1	43.8	1.475	20.1321	0	3.20539
30	24	MM	1713.99	10.0985	7.51579	123.334	168.772	1.27014	156.614	1	1											baseline, no depression	0.622386	90.855	1.49	11.8	0	1	2	1	38.65	1.507	17.0186	1	4.50927
30	19	FA	2092.89	15.193	9.98371	302.432	244.162	1.45314	259.203	0	1											baseline, no depression	-0.504059	174.7	1.655	11	0	1	1	1	42.65	1.463	19.9265	0	5.16307
31	20	FA	2301.16	19.2187	12.4896	304.259	508.951	1.77668	435.671	0	1											baseline, no depression	0.19439	119.25	1.545	12.2	0	0	2	1	37.9	1.451	18.0013	1	4.78122
28	27	FA	1713.58	11.5453	9.581	187.268	207.799	1.1837	238.636	1	1											baseline, no depression	-1.23818	92.485	1.31	12.8	0	0	2	1	35.65	1.4895	16.0686	1	4.52705
19	16	MM	1874.52	10.9824	7.9877	114.342	236.732	1.2737	295.849	1	1	13	MM	0	0	0			2	0		both depression and baseline	-0.775985	13.31	1.61	12.9	1	0	2	1	42.55	1.511	18.6368	0	2.58852	3
20	18	FA	3507.3	29.2671	15.7107	462.029	432.714	6.04206	791.771	0	1											baseline, no depression	-0.538913	30.125	1.755	14.3	0	0	2	1	41.1	1.497	18.34	1	3.40536
24	22	IFA	2794.75	19.6384	12.3747	232.779	357.819	3.05609	977.554	1	1											baseline, no depression	1.05292	142.8	1.46	13.8	0	0	3	1	41.8	1.5325	17.7982	1	4.96145
19	19	MM	1877.46	13.2409	8.76341	182.368	278.25	1.7321	248.611	1	1	0	MM	8	3		0		0	1	0	both depression and baseline	-0.132192	95.175	1.36	10.7	0	1	2		41.65	1.481	18.9891	0	4.55572	1
26	18	MM	2346.76	22.7775	12.4011	400.12	398.938	2.80074	437.446	0	1											baseline, no depression	0.171394	106.75	2.115	15	0	0	2	1	48	1.4965	21.4332	0	4.67049
29	19	FA	2310.24	16.6822	9.57212	178.216	438.576	0.757962	200.731	1	1											baseline, no depression	0.530238	141.35	1.35	13.6	0	0	2	1	43	1.535	18.2495	1	4.95124
26	25	FA	3689.3	26.5162	16.4239	303.364	677.323	2.38364	373.367	1	1											baseline, no depression	-0.047017	110.65	1.62	13.3	0	0	1	1	73.95	1.6685	26.5635	0	4.70637
23	20	FA	2072.01	16.8213	8.9906	202.175	322.411	1.70891	604.665	1	1											baseline, no depression	0.190465	58.88	1.505	11.3	0	1	3	1	42	1.4875	18.9817	0	4.0755
22	18	IFA	2050.02	11.4835	9.28052	54.7532	154.877	2.74231	522.615	0	1	2	IFA	2	2		0		1	0	0	both depression and baseline	-0.56519	63.6	4.24	14.9	0	0	3	1	44.35	1.48	20.2474	0	4.15261	2
23	17	IFA	3443.23	24.8371	15.8203	337.593	517.181	1.70123	400.879	0	1											baseline, no depression	0.0277943	44.675	1.215	11.9	0	1	2	1	46.8	1.517	20.3364	0	3.79941
20	18	MM	1939.55	12.9896	8.87983	182.678	260.789	0.494952	229.093	1	1											baseline, no depression	-1.22866	45.965	1.65	11.8	0	1	2	1	41.9	1.4735	19.2981	0	3.82788
33	20	IFA	2848.95	25.8826	13.4898	368.591	426.534	2.73808	1138.99	0	1											baseline, no depression	-0.055022	26.63	1.975	13.4	1	0	2	1	40.5	1.468	18.7933	0	3.28204
26	17	IFA	1888.63	15.6473	9.12995	195.12	217.306	1.2889	323.797	0	1	0	IFA	2	0	1	0		0	0	0	both depression and baseline	0.0361902	194.7	1.65	11.3	0	1	2	>=2	41.3	1.455	19.5085	0	5.27146	1
28	25	FA	1855.98	11.8874	8.26405	109.819	221.388	0.772886	237.137	0	1											baseline, no depression	-1.05463	5.955	1.315	8.9	1	1	1	1	42.95	1.438	20.7704	0	1.78423
28	18	IFA	2938.58	21.4458	13.6511	225.199	497.327	4.37527	857.757	1	1											baseline, no depression	-0.211809	73.865	1.725	12.3	0	0	2	>=2	43.45	1.511	19.031	0	4.30224
22	22	FA	3659.62	29.9301	20.6825	533.863	406.244	6.06357	1005.47	1	1	0	FA	0	0		4	0	0	0	0	both depression and baseline	0.671205	124.6	1.98	13.8	0	0	3	1	48.8	1.5035	21.588	0	4.82511	1
20	20	MM	1999.67	14.6524	8.06707	156.641	214.834	1.64204	291.541	1	1	7	MM	6	7	10	0	9	1	1	0	both depression and baseline	-0.440912	171.45	1.63	15.6	0	0	2		47.2	1.583	18.8356	0	5.14429	3
25	18	IFA	2716.58	19.6388	13.3183	231.869	307.019	4.05746	310.914	0	1											baseline, no depression	0.477996	78.96	1.92	15.8	0	0	2	1	41.45	1.5665	16.8913	1	4.36894
21	20	MM	1332.57	7.70099	6.5322	88.866	129.835	1.1291	267.367	0	1											baseline, no depression	-0.0997269			14		0	2	1	41.4	1.5465	17.3101	1
29	19	FA	3499.89	28.2395	15.7516	297.868	612.68	4.84609	902.014	1	1											baseline, no depression	1.63903	21.39	1.535	14.3	1	0	2	>=2	46.25	1.545	19.3756	0	3.06292
25	23	FA	2309.6	24.2052	11.5662	408.615	451.317	1.28533	476.596	0	1											baseline, no depression	0.492061	53.355	1.275	12.9	0	0	3	1	48.15	1.5495	20.0546	0	3.97697
22	21	MM	4511.38	40.1917	22.7933	768.502	734.823	3.29346	1333.87	0	1											baseline, no depression	-0.349791	61.45	1.905	13.5	0	0	3	1	43.4	1.471	20.0569	0	4.11822
32	22	MM	2219.13	22.2919	12.4561	388.062	492.932	3.00549	450.606	0	1											baseline, no depression	-0.162447	5.555	1.635	9.7	1	1	2	>=2	38.7	1.5095	16.9842	1	1.7147
25	18	FA	2043.31	14.6527	9.78892	119.937	211.536	0.911708	174.08	0	1											baseline, no depression	0.0175189	104.845	1.575	13.5	0	0	2	>=2	40.7	1.517	17.6857	1	4.65248
20	18	IFA	1605.53	14.0847	8.67618	114.825	582.193	0.393624	369.504	1	1											baseline, no depression	-0.0909462	69.45	1.455	15.1	0	0	2	1	42	1.578	16.8669	1	4.24061
31	25	MM	1657.12	11.9653	7.80452	183.014	257.394	1.52669	191.207	0	0											baseline, no depression	0.0983006	139.2	1.265	12.4	0	0	4	1	43.75	1.477	20.0547	0	4.93591
28	21	IFA	3275.17	30.3731	15.8714	477.429	541.725	1.4983	413.563	0	1											baseline, no depression	0.905842	83.665	1.585	13.4	0	0	3	>=2	47.1	1.587	18.7011	0	4.42682
20		MM	1562.81	13.0534	7.21529	114.52	251.319	3.42557	691.883	0	1	11	MM	9	14	5	6	1	2	1	1	both depression and baseline	-0.869268	56.61	1.58	14.6	0	0	2		41.15	1.493	18.4608	1	4.03619	3
32	17	MM	3076.92	20.93	12.4243	280.939	438.127	0.565229	247.503	0	1											baseline, no depression	1.0787	87.585	1.995	13.9	0	0	2	1	38.9	1.464	18.1496	1	4.47261
30	17	IFA	3649.23	25.3115	14.5376	475.431	587.657	1.79577	343.589	0	1											baseline, no depression	0.334867	115	1.5	14.5	0	0	1	1	44.5	1.4185	22.1157	0	4.74493
34	22	MM	2322.8	22.5948	10.9133	280.621	348.958	4.60217	353.28	1	1											baseline, no depression	-1.1962	134.15	1.915	12.6	0	0	1	>=2	45	1.4325	21.9292	0	4.89896
33	18	FA	2625.15	25.3418	12.4534	480.111	582.986	3.11052	273.944	0	1											baseline, no depression	-0.037783	38.465	1.635	10.5	0	1	2	1	55.9	1.5475	23.3427	0	3.64975
30	20	MM	2869.75	18.7497	13.135	286.892	378.789	2.27751	623.83	0	1											baseline, no depression	0.838175	83.975	1.745	10.7	0	1	2	>=2	44.4	1.5715	17.9785	1	4.43052
31	25	MM	3378.09	30.2794	18.6834	530.393	619.533	5.04539	1110.38	1	1											baseline, no depression	2.22126	29.74	1.48	12.5	1	0	2	>=2	54.65	1.556	22.5721	0	3.39249
29	18	IFA	2682.14	23.1355	11.6579	172.461	439.795	5.56109	1179.11	0	1											baseline, no depression	0.212318	55.435	1.065	14	0	0	1	1	41.6	1.522	17.9582	1	4.01521
18		MM	3003.39	25.4213	13.1352	248.335	589.73	2.66079	621.953	1	1	1	MM	2	0	0	0	0	1	0	0	both depression and baseline	-0.757097	34.205	1.305	12.4	0	0	2		50.2	1.51	22.0166	0	3.53237	1
34	26	MM	3629.76	30.0193	16.7226	333.704	704.942	2.45343	335.531	0	1											baseline, no depression	0.216059	31.89	1.36	13.8	0	0	3	>=2	43.75	1.5805	17.5142	1	3.46229
38	32	IFA	3174.79	30.5425	16.1283	434.315	654.104	6.62801	1270.08	0	1											baseline, no depression	-0.715701	233.7	1.45	11.2	0	1	2	1	42.75	1.583	17.0598	1	5.45404
38	19	FA	2484.16	16.3169	10.9739	145.177	253.313	3.01024	893.459	1	1											baseline, no depression	0.533534	53.32	1.33	11.4	0	1	2	1	42.4	1.493	19.0216	0	3.97631
21	18	IFA	3418.56	34.4651	17.7879	805.22	620.686	3.27303	1027.89	0	1											baseline, no depression	-0.843923	134.05	1.865	14.2	0	0	3	1	45.65	1.4975	20.3567	0	4.89821
30	19	FA	1707.6	11.5433	7.51502	110.628	172.061	0.586767	127.768	0	1											baseline, no depression	-0.202595	78.92	1.92	14.9	0	0	1	>=2	43.6	1.564	17.8243	1	4.36843
29	19	IFA	1618.24	12.4971	6.60839	155.418	356.973	0.848686	289.862	1	1											baseline, no depression	0.906587	110.65	2.645	12.3	0	0	2	>=2	43.45	1.4805	19.8232	0	4.70637
32	22	MM	1393.4	12.5364	6.30189	217.829	340.944	1.59837	367.961	0	1											baseline, no depression	0.696603	52.515	1.485	12.9	0	0	2	>=2	35.55	1.485	16.1208	1	3.9611
33	22	MM	2475.41	17.3101	12.4727	359.328	343.36	3.93009	1234.21	0	1	4	MM	0	0	2	0		1	0	0	both depression and baseline	-0.399881	115.25	1.7	12.1	0	0	1	1	50.4	1.5205	21.8001	0	4.7471	2
22	20	IFA	2284.26	26.5472	11.1354	430.377	615.735	4.3235	727.789	0	1	1	IFA	0	0		1		1	0	0	both depression and baseline	-0.340789	148.2	0.885	12.7	0	0	3	1	43.05	1.551	17.8957	1	4.99856	1
31	27	IFA	2189.48	17.8444	10.7275	257.46	409.844	3.48717	483.115	1	1											baseline, no depression	-0.420043	18	1.425	13.2	1	0	1	1	42.7	1.481	19.4678	0	2.89037
17	16	MM	4182.92	28.1683	16.5362	319.362	550.375	3.6992	659.459	0	1											baseline, no depression	0.303743	53.32	1.515	10.8	0	1	2	1	50.75	1.5375	21.4687	0	3.97631
26	19	MM	2509.69	18.4962	12.5759	287.738	470.785	2.30791	332.148	1	1	0	MM	0	0	0	0		0	0	0	both depression and baseline	0.620339	97.935	1.515	13.8	0	0	2	1	48.85	1.51	21.4245	0	4.5843	1
28	22	FA	2211.11	18.9318	11.6742	309.827	430.131	0.32541	76.671	0	1											baseline, no depression	-0.220654	43.72	2.17	14.8	0	0	2	>=2	36.75	1.4635	17.1582	1	3.77781
27	24	FA	1943.81	19.8751	10.3623	425.096	320.748	0.96781	87.8424	0	1	31	FA	4	6	0	0		2	1	0	both depression and baseline	-0.708146	78.44	1.43	13.5	0	0	1	1	37.25	1.3825	19.4893	0	4.36233	3
26	24	FA	2435.61	17.0955	11.4468	255.178	301.802	0.882686	206.477	0	1	0	FA	0	0	0	0		0	0	0	both depression and baseline	-0.343722	127.85	2.245	12.7	0	0	2	1	54.95	1.66	19.9412	0	4.85086	1
24	22	MM	3024.2	23.2161	14.185	254.11	483.08	4.40174	1010.9	0	1											baseline, no depression	1.34937	47.89	1.305	11.4	0	1	3	1	41.7	1.5115	18.2524	1	3.86891
30	18	MM	3475.44	24.5661	14.4986	278.782	555.879	2.50703	420.242	1	1											baseline, no depression	-0.629747	8.815	1.33	10.9	1	1	2	>=2	49.05	1.518	21.2861	0	2.17645
36	22	IFA	1595.53	8.76487	7.43289	112.882	113.86	0.257257	55.2914	0	1											baseline, no depression	0.233398	105.01	1.74	10.3	0	1	2	>=2	40.25	1.44	19.4107	0	4.65406
22	21	IFA	2874.49	25.5334	13.0827	298.543	592.103	3.90074	625.783	0	1											baseline, no depression	-0.738088	21.545	1.465	12.6	1	0	2	1	48.75	1.5195	21.1141	0	3.07014
23	22	FA	2013.6	11.6793	9.97859	178.193	254.31	1.51321	505.535	0	1											baseline, no depression	-0.314	70.73	2.14	12.4	0	0	2	1	48.5	1.53	20.7185	0	4.25887
28	20	MM	4236.01	29.0257	16.6848	446.262	482.814	2.7126	421.309	0	1											baseline, no depression	0.52507	45.19	1.68	15.2	0	0	3	>=2	45.85	1.442	22.05	0	3.81088
29	20	FA	2153.96	16.513	11.8153	247.899	281.355	1.99546	446.58	0	1											baseline, no depression	1.70297	181.9	1.79	12.4	0	0	3	>=2	48.35	1.61	18.6528	0	5.20346
31	17	MM	1998.6	14.6182	10.528	153.646	263.962	1.41677	208.512	0	1											baseline, no depression	0.951545	7.41	1.4	13.2	1	0	1	>=2	47.55	1.503	21.0491	0	2.00283
29	19	IFA	2523.69	16.2759	11.9077	206.908	270.567	0.708962	387.24	0	1											baseline, no depression	1.55235	156.95	1.905	13.4	0	0	2	>=2	48.3	1.5205	20.8917	0	5.05593
36	18	FA	1926.33	17.7411	9.75147	301.409	332.552	1.95804	427.698	0	1											baseline, no depression	-0.573659	150.5	0.9	14.6	0	0	2	>=2	48.7	1.64	18.1068	1	5.01396
32	20	IFA	1626.3	13.2035	8.95172	193.789	198.7	0.335333	17.4714	1	1											baseline, no depression	0.208972	101.785	1.855	12.5	0	0	1	>=2	46.15	1.571	18.699	0	4.62286
26	24	IFA	5343.29	28.9996	19.6473	211.033	953.52	4.49909	1176.32	1	1											baseline, no depression	-1.24703	109.85	1.57	12	0	0	3	1	40.35	1.512	17.6498	1	4.69912
21	19	MM	1291.33	7.65138	6.67514	43.5297	85.2829	0.584686	438.377	0	1											baseline, no depression	0.0675436	43.5	2.335	13	0	0	2	1	47	1.539	19.8436	0	3.77276
38	23	IFA	1967.36	14.0666	10.6668	72.8171	154.309	3.04893	345.937	1	1											baseline, no depression	0.0174608	197.75	1.6	15	0	0	2	>=2	40.1	1.481	18.2824	1	5.287
28	22	MM	2508.11	21.5173	11.4062	467.44	420.512	3.95264	774.834	1	1											baseline, no depression	0.134555	294.75	1.105	15	0	0	2	1	53.7	1.593	21.1613	0	5.68613
29	22	FA	2236.79	14.2944	10.7308	115.067	325.578	1.09791	499.319	0	1	4	FA	7	0	2	0	0	1	1	0	both depression and baseline	0.278496	124.05	2.01	17	0	0	2	1	48.75	1.522	21.0448	0	4.82069	2
27	25	FA	2314.17	15.5028	10.8974	160.26	232.513	1.90697	711.108	0	1											baseline, no depression	0.780906	87.58	2.265	13	0	0	3	1	43.65	1.4595	20.4916	0	4.47255
35	26	IFA	2642.67	18.4204	12.0292	343.427	346.343	1.38651	178.926	0	1											baseline, no depression	-0.374791	88.995	1.455	10	0	1	2	1	38.9	1.52	16.8369	1	4.48858
22	24	IFA	1939.36	9.3666	5.80897	26.7587	87.6263	0.643429	112.808	0	1											baseline, no depression	-0.57358	133.85	1.225	16	0	0	3		38.1	1.491	17.1384	1	4.89672
27	23	FA	1824.05	13.2463	10.2701	247.562	300.33	2.16709	93.1594	1	1											baseline, no depression	-0.229944	6.97	0.88	12	1	0	2	1	40.35	1.524	17.3729	1	1.94162
22	20	FA	1280.72	7.20325	5.4625	47.5284	106.156	1.78814	421.307	0	1											baseline, no depression	1.065	135.65	1.715	12	0	0	3	1	43.85	1.489	19.7779	0	4.91008
19	19	FA	1235.3	5.89746	5.91943	26.6849	75.8562	0.493486	109.455	0	1	4	FA	1	3	0			1	0		both depression and baseline	-0.347311	54.035	2.08	13	0	0	3		50.8	1.515	22.1329	0	3.98963	2
25	23	IFA	2158.39	16.955	12.0234	140.397	267.072	7.69149	1908.15	1	1											baseline, no depression	-0.0385958	112.2	1.81	13	0	0	2	1	55.6	1.614	21.3436	0	4.72028
20	19	MM	1766.51	13.0525	8.86311	115.316	163.423	4.45291	1165.62	1	1											baseline, no depression	0.669044	56.035	1.38	10	0	1	3	1	43.1	1.463	20.1367	0	4.02598
20	19	IFA	2058.37	11.3109	9.76549	91.7086	154.086	0.849029	119.566	0	1	0	IFA	0	1	0	0	1	0	0	0	both depression and baseline	-0.407967	16.455	1.12	14	1	0	2		50.3	1.592	19.8464	0	2.80063	1
29	20	MM	2920.48	23.2005	13.0161	500.973	511.056	7.68003	1542.03	0	1											baseline, no depression	0.446113	98.145	1.27	14	0	0	2	1	42.3	1.531	18.0464	1	4.58645
22	18	FA	1320.95	6.74882	6.08119	87.129	88.4686	0.528343	121.417	0	1											baseline, no depression	-0.0153282	63.71	2.165	12	0	0	2	1	53.3	1.544	22.358	0	4.15434
25	25	IFA	2346.51	20.2452	10.3122	329.569	306.928	4.70103	1010.53	1	0	0	IFA	0	5	2	0	2	0	1	0	both depression and baseline	1.26723	103.695	1.61	14	0	0	4		44.15	1.5195	19.1218	0	4.64145	1
19	18	MM	1895.13	14.6987	11.2566	145.361	249.18	4.12526	913.074	0	1											baseline, no depression	-0.296771	81.225	1.4	14	0	0	2	1	47	1.492	21.1135	0	4.39722
25	21	FA	2410.74	16.0376	10.3362	118.787	280.135	3.67234	490.551	0	1											baseline, no depression	-0.830313	38.855	0.95	11	0	1	2	1	45.6	1.578	18.3126	1	3.65984
24	22	FA	1513.72	8.1191	7.3985	88.5431	114.203	0.3848	54.1886	1	1											baseline, no depression	-0.449221	78.93	1.525	13	0	0	2		49.05	1.563	20.078	0	4.36856
25	21	MM	1903.94	12.9012	9.7715	94.9267	189.339	0.412486	60.3897	1	1											baseline, no depression	-0.497703	148	1.385	17	0	0	1	1	46.3	1.5825	18.4882	1	4.99721
16	15	FA	1802.27	11.8871	9.89976	88.6686	208.811	2.18057	371.297	1	1											baseline, no depression	0.588269	58.75	1.43	13	0	0	2	1	54.6	1.596	21.4352	0	4.07329
30	24	MM	3862.76	24.5231	14.1154	332.094	429.96	1.0502	228.258	0	1											baseline, no depression	-0.606351	55.74	1.65	15	0	0	3	>=2	43.65	1.514	19.0429	0	4.0207
21	21	MM	2208.45	14.0495	11.8814	360.052	349.315	1.24094	158.843	1	1	1	MM	0	0	3		14	1	0	1	both depression and baseline	-0.359556	10.665	0.98	12	1	0	2		42.9	1.559	17.6508	1	2.36697	1
23	23	MM	2282.54	16.6252	7.76526	434.632	298.592	1.98027	361.867	0	1											baseline, no depression	-0.0035786	56.19	1.76	14	0	0	2		37.15	1.438	17.9656	1	4.02874
26	25	MM	2284.44	14.9049	13.2129	149.368	208.094	7.41314	1426.33	1	0											baseline, no depression	0.63004	19.395	1.995	12	1	0	4	1	49.1	1.52	21.2517	0	2.96502
28	19	FA	2431.49	17.4388	12.3703	423.88	379.705	1.0152	325.646	1	1											baseline, no depression	-0.941233	39.83	1.325	13	0	0	2	>=2	33.8	1.46	15.8566	1	3.68462
32	19	FA	1908.41	21.1711	11.3361	399.611	335.348	3.71903	652.666	0	1											baseline, no depression	0.862018	18.14	1.425	10	1	1	2	1	33.3	1.46	15.6221	1	2.89812
20	19	FA	1878.58	14.0557	9.11	134.816	251.407	2.62931	395.742	1	1	0	FA	0	0		0	3	0	0	0	both depression and baseline	-0.0830661	42.78	1.255	12	0	0	2		52.1	1.48	23.7856	0	3.75607	1
30	20	IFA	1358.25	9.98296	7.60592	194.462	187.852	0.330897	95.4571	1	1	0	IFA	0	0	0	2		0	0	0	both depression and baseline	-0.489442	93.505	1.84	14	0	0	1	1	49.3	1.498	21.9697	0	4.53801	1
34	22	MM	1916.79	12.8357	10.0492	197.557	216.043	1.43246	332.366	0	1											baseline, no depression	-0.136205	61.92	1.4	15	0	0	2	>=2	46.6	1.54	19.6492	0	4.12584
23	22	IFA	1653.21	8.96374	7.57006	90.6574	164.142	0.399257	164.477	0	1											baseline, no depression	-0.832761	10.255	1.285	14	1	0	2	1	46	1.42	22.8129	0	2.32776
21	20	IFA	1274.82	5.63286	5.80857	70.1429	106.043	0.0737143	40	1	1											baseline, no depression	0.34612	12.715	1.115	10	1	1	3	1	49.2	1.469	22.7993	0	2.54278
26	26	IFA	1607.82	9.75031	8.79854	68.6013	139.281	2.61017	700.337	0	1											baseline, no depression	0.10294	40.67	1.515	13	0	0	2		46.6	1.489	21.0182	0	3.70549
25	20	IFA	2890.88	20.2513	11.3319	199.59	279.871	0.810486	615.395	0	1											baseline, no depression	-0.0329665	48.145	1.065	13	0	0	2	1	45.5	1.551	18.9142	0	3.87422
23	19	MM	1928.42	11.9562	7.25962	76.9089	191.413	1.23284	284.774	1	1											baseline, no depression	-0.029833	29.17	0.92	14	1	0	2	1	39.7	1.55	16.5245	1	3.37314
18	18	MM	1518.78	7.95911	6.75343	83.7364	139.417	1.05097	257.784	0	1											baseline, no depression	0.231848	70.795	0.945	12	0	0	2		49.3	1.623	18.7159	0	4.25979
18	18	MM	1360.13	9.56152	6.31805	146.919	210.975	0.642105	69.4675	0	1											baseline, no depression	0.190869	51.97	0.545	11	0	1	2		52.1	1.551	21.6578	0	3.95067
23	18	FA	1860.32	11.9598	9.08919	99.4486	167.89	1.26354	359.768	1	1	1	FA	0	0		0	1	1	0	0	both depression and baseline	0.687184	28.45	0.89	12	1	0	2	1	47.65	1.531	20.3288	0	3.34815	1
30	23	IFA	2676.36	29.9301	13.0319	312.304	242.156	0.620314	141.009	0	1											baseline, no depression	-0.411254	48.54	1.06	14	0	0	2	1	37.1	1.442	17.842	1	3.88239
26	19	FA	2226.25	15.2934	10.6114	212.48	288.166	0.598771	219.352	0	1	0	FA	0	3	0		0	0	0	0	both depression and baseline	0.563667	57.73	1.62	14.7	0	0	1	1	55.75	1.483	25.3491	0	4.05578	1
37	25	IFA	2219.29	20.4229	11.3298	252.472	445.003	2.34876	245.595	0	1											baseline, no depression	1.6172	34.84	1.405	13.4	0	0	2	1	55.9	1.5855	22.2372	0	3.55077
23	20	FA	1827.5	13.5785	6.70533	270.935	266.279	1.06861	455.849	0	1											baseline, no depression		64.895	1.35	13.1	0	0	3	1	48.7	1.5985	19.0592	0	4.17277
25	23	MM	1855.1	17.4933	9.17109	401.861	412.905	1.26989	375.895	0	0											baseline, no depression	1.55099	41.775	1.465	14.8	0	0	3	1	38.9	1.531	16.5958	1	3.7323
25	21	IFA	2724.47	19.3547	10.3351	375.805	392.626	1.35317	494.447	0	0											baseline, no depression	1.04975	142.8	1.5	12.7	0	0	2	1	47.3	1.503	20.9384	0	4.96145
32	27	MM	2397.83	21.3029	8.07863	325.179	461.073	0.893371	240.924	0	0	5	MM	0	0	0	0		1	0	0	both depression and baseline	0.979774	172.7	1.545	14.1	0	0	3	1	41.75	1.5065	18.3958	1	5.15156	3
30	24	MM	2227.62	16.6264	10.4251	223.972	333.201	1.4922	422.124	0	0	0	MM	0	0	0	2		0	0	0	both depression and baseline	0.551424	102.85	1.565	13.6	0	0	2	1	39.6	1.48	18.0789	1	4.63327	1
18	18	MM	2022.24	13.6217	9.77988	282.431	347.223	2.3956	210.137	0	1											baseline, no depression	1.24246	17.02	1.44	14.3	1	0	3		47	1.5345	19.9602	0	2.83439
32	21	IFA	1594.02	13.0762	8.893	201.768	333.175	0.678514	99.0137	0	1											baseline, no depression	-0.603608	136.4	1.5	14.7	0	0	1	1	45.7	1.511	20.0165	0	4.91559
21	24	FA	3646.4	33.6842	17.2709	958.093	1001.81	2.59455	761.452	0	0	4	FA	3	0	0	0	0	1	0	0	both depression and baseline	0.391046	78.135	1.175	13.6	0	0	4		38.7	1.523	16.6844	1	4.35844	2
32	19	IFA	2319.07	20.1216	12.2163	221.062	480.765	2.08898	358.121	0	1	0	IFA	0	0	0	0	0	0	0	0	both depression and baseline	0.872919	114	1.605	12.5	0	0	2	1	52	1.527	22.3011	0	4.7362	1
25	24	FA	2485.12	23.2341	11.9068	655.536	428.765	2.35942	784.059	0	1	8	FA	0	0				1	0		both depression and baseline	0.607515	84.395	1.935	14	0	0	1	1	45.2	1.534	19.2082	0	4.43551	3
33	21	MM	3164.76	23.7285	14.1826	504.706	505.343	1.29083	480.28	0	1											baseline, no depression	0.91699	142.35	4.005	14	0	0	1	1	38.4	1.4505	18.2514	1	4.95829
28	22	IFA	2204.59	20.2061	11.5771	398.309	414.925	1.88098	867.709	0	1											baseline, no depression	-0.0714746	85.475	1.835	12.7	0	0	2	1	41.9	1.532	17.8524	1	4.44822
25	24	FA	1549.89	10.9016	6.94238	129.237	253.541	1.1038	305.023	0	0											baseline, no depression	0.941006	29.25	1.515	14	1	0	4		47.8	1.585	19.027	0	3.37588
25	24	IFA	3273.76	29.5354	15.1828	427.851	671.764	3.48292	1362.13	0	0	0	IFA	0	0	0			0	0		both depression and baseline	2.24576	45.92	1.68	14.3	0	0	3	1	49.3	1.569	20.0263	0	3.8269	1
23	21	FA	1682.04	18.2628	9.89186	294.764	310.364	2.33058	299.552	0	0											baseline, no depression	1.03132	18.305	1.375	13.4	1	0	4	1	44.8	1.545	18.7681	0	2.90717
28	25	FA	2018.23	15.1107	8.95012	136.526	314.091	1.65977	266.9	0	0											baseline, no depression	0.518907	76.06	1.74	12.7	0	0	3	1	49.25	1.538	20.8206	0	4.33152
19	21	MM	1964.01	17.9758	10.0778	282.603	536.156	1.04707	228.569	0	1											baseline, no depression	-0.153357	117.85	2.22	12.8	0	0	2	1	44.3	1.561	18.1802	1	4.76941
28	25	IFA	2279.54	13.4198	11.1151	140.96	277.77	2.87389	541.786	0	1											baseline, no depression	0.0484264	55.73	1.525	13.2	0	0	2	1	47.1	1.57	19.1083	0	4.02052
23	20	IFA	1531.97	11.8488	8.04856	150.623	181.638	3.12234	742.906	0	1	3	IFA	2	0	0	0	0	1	0	0	both depression and baseline	0.19683	90.075	2.185	12.9	0	0	3	1	42.3	1.562	17.3372	1	4.50064	2
35	27	FA	2464.73	24.2079	11.7409	446.362	570.312	0.762971	140.59	0	0											baseline, no depression	2.62073	216.85	2.12	14.2	0	0	4	1	45.2	1.52	19.5637	0	5.37921
30	27	IFA	2086.25	20.1262	9.98235	259.644	413.317	2.38171	533.719	0	0	3	IFA	0	0	0	1		1	0	0	both depression and baseline	2.63634	63.41	1.66	14.5	0	0	3	1	48.9	1.493	21.9376	0	4.14962	2
21	20	IFA	2384.35	22.3907	13.4625	601.293	381.338	1.24549	253.426	0	0											baseline, no depression	1.2039	84.015	1.55	14.5	0	0	4	1	44.2	1.541	18.613	0	4.431
25	22	MM	1883.79	14.0708	8.07214	188.455	295.58	1.76077	327.287	0	0	19	MM	3	0	3	0		2	0	0	both depression and baseline	0.351513	194.3	1.33	13.2	0	0	3	1	46.95	1.603	18.2713	1	5.2694	3
22	22	MM	1320.16	10.2011	6.41203	138.85	166.53	1.11572	219.981	0	0	2	MM	0	0	0			1	0		both depression and baseline	1.61349	62.28	1.505	14.8	0	0	4	0	44.1	1.563	18.0518	1	4.13164	2
30	27	IFA	2523.08	24.8027	13.7279	505.955	586.672	3.05884	553.342	0	0											baseline, no depression	2.39578	52.235	1.28	14.1	0	0	4	1	47.9	1.511	20.98	0	3.95575
26	24	FA	3078.45	25.742	13.0415	548.884	625.087	4.06561	775.535	0	0	12	FA	0	4				2	0		both depression and baseline	1.08806	182.15	1.4	14.4	0	0	4	1	46.1	1.5665	18.7862	0	5.20483	3
31	22	MM	2639.69	21.2849	10.933	578.033	598.133	2.35336	572.387	0	0	2	MM	0	2	0	0	0	1	0	0	both depression and baseline	2.36459	104.25	1.575	13.9	0	0	3	1	50.25	1.559	20.6749	0	4.64679	2
22	22	FA	2145.23	13.468	9.18451	190.423	451.231	2.5393	385.369	0	0	3	FA	0	0				1	0		both depression and baseline	0.053264	145.6	1.78	11.2	0	1	2		37.8	1.534	16.0635	1	4.98086	2
25	23	IFA	2208.45	27.1215	12.8732	468.953	460.221	2.80132	570.355	0	0											baseline, no depression	3.16163	186.95	1.435	11.9	0	1	3	1	49.6	1.5595	20.3944	0	5.23084
22	20	IFA	2678.1	32.9646	14.8068	453.27	590.649	16.9409	4167.97	0	0											baseline, no depression	1.78873	69.78	1.635	12.9	0	0	4	1	46.2	1.513	20.182	0	4.24535
31	24	MM	2483.67	19.1193	13.7792	234.106	335.451	5.06478	1003.78	1	0											baseline, no depression	1.38819	66.24	1.635	13.9	0	0	3	1	43.8	1.535	18.5891	0	4.19329
25	24	IFA	3152.44	29.3982	15.7278	347.63	450.516	11.0217	2892.82	0	0											baseline, no depression	2.93254	42.555	1.97	13.8	0	0	4	1	44.4	1.547	18.5525	0	3.7508
28	25	FA	2529.54	22.9189	11.4685	624.706	595.495	2.65073	629.691	0	1	1	FA	0	0	0	0		1	0	0	both depression and baseline	2.05825	88.02	1.765	15.2	0	0	2	1	44.6	1.505	19.6907	0	4.47756	1
26	24	MM	2007.49	17.1865	9.48646	287.804	376.07	1.8178	653.144	0	0											baseline, no depression	1.63985	33.795	1.5	13.9	0	0	4	1	35.8	1.42	17.7544	1	3.52031
28	24	FA	3154.78	25.6861	14.579	404.907	705.678	2.62826	443.626	0	1											baseline, no depression	0.768907	64.98	1.435	12.4	0	0	2	1	47.4	1.496	21.1795	0	4.17408
27	24	FA	2096.81	14.7518	11.4717	106.441	230.833	1.91542	360.54	1	0	5	FA	2	5			0	1	1	0	both depression and baseline	2.6897	76.875	1.26	11.1	0	1	4	1	53.6	1.602	20.8852	0	4.34218	3
24	24	FA	2248.45	23.9844	11.921	540.311	567.319	2.6498	626.106	0	0											baseline, no depression	2.77703	62.005	1.3	15	0	0	4		50.4	1.655	18.4007	1	4.12721
30	26	FA	4026.49	34.0817	18.0034	393.968	782.843	9.49277	1536.55	0	0	3	FA	0	1				1	0		both depression and baseline	3.07886	69.86	1.945	14.7	0	0	4	1	42.85	1.554	17.7439	1	4.24649	2
29	22	MM	1686.92	12.4728	7.42535	196.189	212.245	1.45806	744.029	0	0											baseline, no depression	2.05247	55.04	1.48	14.9	0	0	2	1	34.25	1.511	15.0014	1	4.00806
31	25	MM	2653.61	22.8153	12.6205	553.909	548.693	1.74817	351.668	0	0	3	MM	0	0	0	0	0	1	0	0	both depression and baseline	2.63553	92.805	1.59	15.9	0	0	4	1	46.3	1.552	19.2219	0	4.5305	2
18	18	MM	2568.26	15.3476	11.2891	358.393	388.362	1.23479	411.239	0	1											baseline, no depression	-0.240141	75.03	1.005	12.6	0	0	2		57.3	1.613	22.0235	0	4.31789
19	19	IFA	2359.99	15.8865	11.0381	185.08	370.097	2.52287	231.119	0	1	0	IFA	0	3		4		0	0	0	both depression and baseline	0.214886	78.78	1.03	14.4	0	0	3		50.05	1.572	20.2535	0	4.36666	1
21	18	IFA	2149.88	22.7144	11.6572	327.572	590.065	0.929329	236.985	0	1											baseline, no depression	0.270277	54.135	1.915	13.7	0	0	2	1	45.6	1.489	20.5672	0	3.99148
26	24	MM	2579.44	17.4137	12.748	481.052	439.939	2.38927	394.084	0	1	1	MM	0	0	0		1	1	0	0	both depression and baseline	0.106411	84.285	2.025	14.4	0	0	2	1	47.2	1.585	18.7881	0	4.4342	1
18	18	IFA	2951.26	24.4674	16.8279	598.263	527.012	1.58308	397.083	1	1											baseline, no depression	-0.188893	141.3	1.38	16.7	0	0	3		47.45	1.533	20.1907	0	4.95089
22	19	FA	2253.08	15.9129	11.6874	319.813	453.947	2.29187	176.051	0	1	1	FA	3	2	0	0	0	1	0	0	both depression and baseline	0.251039	78.895	1.705	13.8	0	0	2	1	44.05	1.5575	18.1589	1	4.36812	1
23	19	IFA	2734.66	22.8051	12.4959	349.41	497.593	1.26823	128.506	0	1											baseline, no depression	-0.828675	24.57	1.29	14.5	1	0	2	1	43	1.537	18.2021	1	3.20153
25	17	FA	2971.96	20.8497	15.9848	366.549	483.91	4.26731	1135.85	0	1											baseline, no depression	0.587663	219.65	1.785	14.2	0	0	2	1	46.6	1.549	19.4215	0	5.39203
25	17	MM	2068.79	16.0027	9.66039	257.293	347.793	0.651868	173.424	0	1											baseline, no depression	-0.360783	162.5	1.61	12.5	0	0	2	1	39.25	1.495	17.5613	1	5.09068
26	19	MM	1607.56	11.4773	8.18037	208.313	294.908	2.98851	357.173	0	1											baseline, no depression	0.509739	177.85	1.555	14.7	0	0	2	1	54.8	1.48	25.0183	0	5.18094
20	18	MM	3083.57	24.0276	14.2102	324.899	344.747	1.64593	440.96	0	0											baseline, no depression	2.09353	109.2	2.04	13.7	0	0	3	1	52.25	1.539	22.0602	0	4.69318
28	18	FA	0	0	0	0	0	0	0													baseline, no depression	0.149678						2	1	48.75	1.4995	21.6811	0
31	18	IFA	3301.56	31.2104	15.7034	366.198	509.879	2.5357	1076.36	0	0											baseline, no depression	2.74173	256.75	1.585	14.1	0	0	2	1	55.25	1.5365	23.4028	0	5.5481
28	19	FA	1749.67	14.2322	8.67519	221.36	270.581	0.866857	433.499	0	0											baseline, no depression	1.13089	57.875	1.415	13.6	0	0	3	1	57.25	1.647	21.1051	0	4.05829
25	21	IFA	1293.2	11.8222	6.21393	132.48	221.883	1.64063	373.042	0	0	5	IFA	3	0	0	0	0	1	0	0	both depression and baseline	0.255095	202.35	1.425	15.9	0	0	2	1	46.3	1.5375	19.5862	0	5.31	3
27	20	IFA	1252.62	9.94426	5.51166	103.219	251.355	1.40019	157.114	0	1											baseline, no depression		21.465	1.945	13.1	1	0	1	1	34.1	1.4455	16.3199	1	3.06642
24	20	FA	2279.04	15.0737	10.0761	134.3	326.966	1.2028	562.635	0	1	4	FA	0	0	1	0	0	1	0	0	both depression and baseline	0.840647	30.385	1.465	13.8	0	0	2	1	44.45	1.566	18.1254	1	3.41395	2
21	19	MM	2079.15	14.7256	9.09307	316.253	354.7	1.45597	401.152	0	0											baseline, no depression	-0.241591	76.24	1.73	13.1	0	0	2	1	40.7	1.526	17.4777	1	4.33389
23	19	IFA	1713.49	13.6151	8.42462	210.922	388.606	0.972386	257.263	0	1	10	IFA	2	0	0	0		2	0	0	both depression and baseline	-1.11459	9.885	1.265	12	1	0	3	1	37.9	1.465	17.6589	1	2.29102	3
30	18	FA	1539.39	15.0829	9.03528	355.988	568.467	0.894138	96.6743	0	1											baseline, no depression	1.65519	128.2	1.365	11.7	0	1	3	1	48.05	1.552	19.9485	0	4.85359
23	20	FA	2278.8	18.4216	11.559	757.335	589.397	3.44769	864.675	0	0											baseline, no depression	0.19456	244.1	1.78	12.8	0	0	2	1	44.45	1.5445	18.6336	0	5.49758
24	22	IFA	2264.43	16.1421	10.091	130.467	453.691	0.769829	120.663	0	1											baseline, no depression	-0.731254	64.585	1.4	14.1	0	0	1	1	39.35	1.446	18.8195	0	4.16798
20	19	IFA	1785.47	10.6111	7.29495	137.837	279.029	0.920067	388.736	0	0											baseline, no depression	-0.215195	21.38	1.755	11.7	1	1	3	1	41.8	1.49	18.828	0	3.06246
20	19	IFA	2132.66	13.3376	8.36449	113.929	237.69	0.455993	212.646	0	1	2	IFA	0	0	0	0		1	0	0	both depression and baseline	0.181182	46.18	1.63	13.9	0	0	2	1	49.55	1.5915	19.5628	0	3.83255	2
28	21	IFA	2096.87	12.2382	9.24417	162.479	190.141	0.917914	196.353	1	1	3	IFA	2	0	0	6		1	0	1	both depression and baseline	-0.72501	93.84	1.565	15	0	0	2	1	43.95	1.579	17.6277	1	4.54159	2
23	19	FA	1580.99	12.4579	8.20578	177.281	306.232	3.00051	513.232	0	0											baseline, no depression	0.0642943	32.13	1.4	12.7	0	0	1	1	41.55	1.5055	18.332	1	3.46979
29	24	MM	2302.57	22.4312	11.1273	447.575	420.483	2.29406	879.966	1	1											baseline, no depression	1.9483	66.825	1.625	13.7	0	0	2	1	49.8	1.5855	19.8106	0	4.20208
22	18	MM	2152.11	15.6044	10.83	357.133	556.463	0.522243	152.902	0	1	5	MM	3	0	0			1	0		both depression and baseline	0.68656	49.555	1.71	14.6	0	0	2	1	45.15	1.5165	19.6324	0	3.90308	3
22	18	MM	2882.81	17.4956	12.0024	427.818	524.053	3.20894	598.42	0	0											baseline, no depression	0.510713	161.2	1.6	13.9	0	0	3	1	49.6	1.596	19.4722	0	5.08265
20	18	FA	2360.7	17.7544	12.3644	244.628	356.734	1.56069	513.654	0	1	0	FA	12	0	0		0	0	1	0	both depression and baseline	0.923836	31.02	1.71	14	0	0	3	1	48.35	1.631	18.1756	1	3.43463	1
18	18	IFA	2197.71	13.1105	9.57632	153.745	289.217	0.954371	286.539	0	1	6	IFA	0	0	0	0		1	0	0	both depression and baseline	0.28762	69.8	1.77	14.3	0	0	2		37.35	1.437	18.0874	1	4.24563	3
28	24	MM	2417.91	20.5858	12.652	223.052	493.908	3.94113	1225.53	0	0											baseline, no depression	1.76885	177.5	1.41	15.3	0	0	4	1	46.7	1.5645	19.0795	0	5.17897
34	32	FA	2210.58	15.3453	9.61906	254.085	277.909	1.84471	448.463	1	1											baseline, no depression	0.102009	104.005	1.345	13	0	0	2		53.8	1.604	20.9109	0	4.64444
22	21	IFA	3074.69	29.6583	15.6675	443.52	555.836	6.75858	1447.2	1	0											baseline, no depression	1.3512	59.57	1.515	13.7	0	0	4	1	42	1.498	18.7165	0	4.08715
27	25	MM	4286.02	43.4404	22.2196	576.632	719.377	7.69629	1772.72	0	0											baseline, no depression	1.85732	36.845	1.355	14.1	0	0	4	1	42.25	1.5115	18.4931	1	3.60672
25	23	IFA	1626.58	10.2888	8.1012	75.7103	144.28	0.840886	246.68	0	1											baseline, no depression	1.69416	60.33	1.74	14.1	0	0	3	1	43	1.5455	18.0024	1	4.09983
34	27	MM	1328.17	8.35141	5.66263	66.0928	123.339	0.502757	12.6552	0	0											baseline, no depression	2.30316	89.515	1.785	13.4	0	0	4	1	41.3	1.4865	18.6905	0	4.49441
21	18	MM	1830.5	12.868	8.89983	318.888	213.123	0.639486	109.817	1	1											baseline, no depression	0.467121	20.93	1.115	12.9	1	0	2	1	41.95	1.535	17.8039	1	3.04118
28	24	FA	2096.22	23.9021	11.0879	417.385	580.272	1.45155	310.072	0	1	6	FA	15	0		0	1	1	1	0	both depression and baseline	-0.462806	71.61	1.495	13.9	0	0	3	1	44.4	1.4895	20.0125	0	4.27123	3
33	27	FA	1902.96	18.463	9.89692	316.819	380.439	3.79085	751.014	0	0	6	FA	1	0	0	0	0	1	0	0	both depression and baseline	2.74677	116.2	1.35	15	0	0	4	1	39	1.477	17.8774	1	4.75531	3
30	25	IFA	2396.57	19.7814	11.7567	243.161	464.48	1.61073	328.238	0	0	0	IFA	0	0	0			0	0		both depression and baseline	0.664572	68.11	1.855	13.7	0	0	4	1	47.5	1.549	19.7966	0	4.22112	1
21	20	FA	1973.11	14.0753	8.89819	222.857	283.983	0.914038	175.182	0	0	4	FA	0	0	0	0	0	1	0	0	both depression and baseline	1.94223	65.165	1.955	14.2	0	0	3	1	58.3	1.605	22.6318	0	4.17692	2
28	27	IFA	1807.12	13.2719	8.03194	311.459	339.685	1.03757	397.357	1	0											baseline, no depression	2.18826	176.65	1.775	13.1	0	0	3	1	41.75	1.557	17.2218	1	5.17417
29	20	FA	1961.88	14.2424	8.07798	143.146	276.254	1.5536	531.975	0	1	0	FA	0	1	0	0	0	0	0	0	both depression and baseline	0.834561	163.8	1.095	13.3	0	0	2	1	35.3	1.519	15.2989	1	5.09865	1
25	21	MM	1849.95	16.7478	9.86284	156.978	298.151	2.98299	518.219	0	1											baseline, no depression	-0.0042139	137.7	1.52	13.6	0	0	2	1	40.55	1.505	17.9027	1	4.92508
22	19	IFA	4439.47	33.3269	22.4134	494.778	920.172	6.42056	1387.99	0	1											baseline, no depression	-0.343482	49.555	1.23	14.1	0	0	2	1	50.95	1.598	19.9522	0	3.90308
25	21	MM	1949.96	12.5238	9.35132	149.046	218	0.5922	98.9886	1	1											baseline, no depression	0.708456	133.25	1.4	14.2	0	0	2	1	46.05	1.6195	17.5577	1	4.89223
35	29	FA	1445.83	12.112	7.33599	218.517	172.61	1.0771	372.431	0	0	1	FA	0	0	0	0	0	1	0	0	both depression and baseline	0.510087	39.985	1.66	14.2	0	0	4	1	50.05	1.542	21.0492	0	3.6885	1
23	22	MM	2100.32	15.1228	9.32656	239.862	220.588	2.18074	628.907	0	0											baseline, no depression	1.01041	107.7	1.99	14.6	0	0	3	1	46.75	1.636	17.4669	1	4.67935
21	19	IFA	2207.55	20.7157	11.5384	472.278	423.339	0.872924	309.998	0	1	1	IFA	2	0	0	0	0	1	0	0	both depression and baseline	-0.434193	30.575	2.01	15.3	0	0	1	1	43.5	1.517	18.9025	0	3.42018	1
23	21	FA	2294.2	15.1513	10.9406	208.963	336.966	1.66514	203.377	0	1	3	FA	0	0	0	0		1	0	0	both depression and baseline	0.572498	40.73	1.68	14.5	0	0	2	1	38.6	1.444	18.512	0	3.70696	2
27	22	MM	1485.18	11.9269	5.49784	69.8509	195.871	1.81093	577.239	0	1											baseline, no depression	-0.281129	80.89	1.34	15.2	0	0	1	1	38.25	1.546	16.0034	1	4.39309
26	20	IFA	3247.49	29.2711	15.1713	338.474	459.74	3.70923	627.824	0	1											baseline, no depression	0.902522	1.71	0.89	9.1	1	1	2	1	43.8	1.526	18.809	0	0.536493
22	20	FA	2041.9	15.2087	9.64691	151.118	325.818	3.51237	644.44	0	0	2	FA	0	0	0	0	0	1	0	0	both depression and baseline	2.7565	85.445	1.415	15.1	0	0	3	1	44.2	1.4885	19.9492	0	4.44787	2
22	21	FA	2721.41	20.5914	10.3301	335.735	288.894	1.30241	201.445	0	1											baseline, no depression	1.2773	73.635	1.715	10.4	0	1	3	1	47.35	1.496	21.1571	0	4.29912
22	24	IFA	1716.71	10.8091	7.56335	127.945	161.095	0.796381	102.671	0	1											baseline, no depression	-0.247855	70.3	1.56	14.6	0	0	2	1	43.25	1.529	18.5	1	4.25277
32	26	IFA	2507.96	19.4497	11.805	453.425	468.431	2.85682	905.498	1	0											baseline, no depression	2.8197	163	1.31	14.6	0	0	3	1	55.8	1.52	24.1517	0	5.09375
23	20	MM	1513.63	10.1644	6.96351	41.6981	212.618	0.829971	26.4457	1	1	2	MM	0	0	0			1	0		both depression and baseline	-0.345029	135.05	1.55	15.5	0	0	1	1	53.4	1.587	21.2025	0	4.90564	2
21	20	MM	2769.3	21.6644	13.0688	385.303	563.991	7.10897	1721.24	0	0											baseline, no depression	2.08307	137.9	1.38	14.4	0	0	3	1	38.55	1.478	17.6472	1	4.92653
22	21	MM	1971.52	17.0787	10.8403	277.462	367.83	5.74017	1242.48	0	0	0	MM	0	0		0		0	0	0	both depression and baseline	0.73469	89.245	1.72	13.5	0	0	4	1	53.75	1.499	23.9208	0	4.49139	1
23	22	FA	3611.82	21.6854	13.4598	194.949	504.869	4.43111	576.552	0	0	3	FA	0	0				1	0		both depression and baseline	1.85573	34.255	1.415	14.3	0	0	3	1	52.8	1.5535	21.8782	0	3.53383	2
28	28	FA	1841.01	15.1385	9.39675	250.55	535.145	0.802114	130.595	0	1											baseline, no depression	2.18513	42.19	1.195	11.4	0	1	3	1	42.85	1.5365	18.1504	1	3.74218
27	24	MM	2927.08	24.2615	12.5253	248.711	336.906	2.42983	605.866	0	0											baseline, no depression	2.09443	195.2	1.88	13.7	0	0	4	1	51.9	1.49	23.3773	0	5.27402
24	22	MM	1690.83	16.7388	9.18204	739.175	492.394	1.04956	333.659	0	0											baseline, no depression	0.631079	117.85	1.755	14.9	0	0	3	1	57.2	1.476	26.2557	0	4.76941
33	22	IFA	1658.45	18.437	9.52443	537.658	388.531	1.5752	322.798	0	1											baseline, no depression	1.56592	143.85	1.365	12.3	0	0	1	1	38.6	1.5205	16.6961	1	4.96877
27	20	IFA	2117.33	22.0474	11.6041	365.167	489.887	1.67869	237.999	1	1											baseline, no depression	-0.107954	71.87	1.315	12.4	0	0	3	1	47.9	1.54	20.1973	0	4.27486
27	25	IFA	2149.47	14.6615	10.771	248.695	327.852	5.81444	716.874	1	0											baseline, no depression	0.257705	47.805	1.705	13.1	0	0	4	1	41.5	1.496	18.5432	0	3.86713
29	27	IFA	2117.29	13.5371	10.0288	187.513	213.432	0.259957	42.3702	0	1	1	IFA	0	3		0		1	0	0	both depression and baseline	-0.242144	131.7	1.805	13.5	0	0	3	1	49.2	1.5375	20.813	0	4.88053	1
23	20	FA	1798.21	16.3519	8.56425	243.117	427.797	1.39391	654.782	0	0											baseline, no depression	2.52415	95.94	1.725	13.2	0	0	4	1	57.2	1.501	25.3884	0	4.56372
20	18	MM	7597.41	91.421	34.4155	977.364	1641.38	9.7355	2684.53	0	0	11	MM	2			4		2	0	0	both depression and baseline	2.38895	116.8	1.46	13.5	0	0	3	1	47.3	1.597	18.5461	0	4.76046	3
26	25	MM	1906.88	15.951	11.1935	231.241	356.961	3.70124	636.373	0	0											baseline, no depression	2.35262	239.3	1.81	12.7	0	0	4	1	47.65	1.5385	20.1311	0	5.47772
31	29	IFA	3407.03	24.4318	13.5444	192.825	501.376	1.45625	368.338	0	1	11	IFA	0	0				2	0		both depression and baseline	0.928443	63.94	1.45	12.9	0	0	1	1	41.25	1.457	19.4314	0	4.15794	3
27	24	IFA	1809.91	13.0739	8.80753	220.878	297.5	0.707676	84.1551	0	0											baseline, no depression	2.63801	44.56	1.145	13.4	0	0	4	1	46	1.543	19.3208	0	3.79684
20	18	IFA	2208.77	19.077	11.3787	214.972	341.973	1.25317	396.658	0	1											baseline, no depression	0.886753	9.2	1.52	11.5	1	1	3	1	46.85	1.51	20.5473	0	2.2192
25	22	FA	1954.19	21.8987	10.7182	425.438	488.588	2.03283	417.617	0	0	2	FA	0	0	1	0		1	0	0	both depression and baseline	0.623216	300.5	1.865	13.6	0	0	2	1	40.7	1.4725	18.7708	0	5.70545	2
27	24	MM	2389.19	15.8985	9.73018	153.897	258.736	2.88437	782.97	0	1											baseline, no depression	0.526397	80.41	1.795	13.4	0	0	2	1	47.5	1.554	19.6694	0	4.38714
24	22	FA	2463.89	18.7192	12.1424	183.735	287.054	1.67573	499.877	0	0	4	FA	0	8		0		1	1	0	both depression and baseline	-0.344423	110.1	1.535	16	0	0	4	1	55.2	1.4925	24.7805	0	4.70139	2
29	28	FA	2489.85	19.5817	11.4749	288.702	477.896	2.10101	464.345	0	0											baseline, no depression	-0.0579232	88.55	1.82	13.8	0	0	3	1	42.5	1.488	19.1948	0	4.48357
25	21	FA	1654.02	12.7004	9.24776	185.093	210.06	0.893024	199.6	1	0											baseline, no depression	0.0132052	116.3	1.32	13.5	0	0	2	1	38.7	1.465	18.0317	1	4.75617
25	24	IFA	1954.02	14.5657	7.79263	248.306	388.491	1.83936	337.13	1	0	0	IFA	0	0	0	0	0	0	0	0	both depression and baseline	0.703875	116.1	1.37	13.2	0	0	4		39.2	1.519	16.9891	1	4.75445	1
27	19	FA	3009.91	20.2941	11.7059	444.878	427.999	1.05949	212.704	0	1	0	FA	6	3		0		0	1	0	both depression and baseline	1.27086	271.9	1.135	13.5	0	0	2	1	42.8	1.496	19.1241	0	5.60543	1
21	19	IFA	2667.64	22.5557	12.4307	277.491	483.731	5.31074	1300.48	1	1											baseline, no depression	0.0751993	123.65	1.065	14.2	0	0	3	1	35.7	1.51	15.6572	1	4.81745
28	28	IFA	1081.92	6.89089	5.21426	57.1	116.286	0.483886	136.387	1	1											baseline, no depression		109.9	1.53	13.9	0	0	1	1	43.7	1.611	16.838	1	4.69957
26	22	MM	3736.63	31.4267	17.5159	552.236	645.526	2.07526	561.382	1	1	0	MM	1	1	0	0	0	0	0	0	both depression and baseline	-0.293348	25.495	1.13	14.8	1	0	3	1	43.85	1.5815	17.532	1	3.23848	1
31	21	MM	2526	17.6011	10.2322	287.494	265.539	0.939671	87.3586	0	1											baseline, no depression	-0.785222	154.3	1.56	14.2	0	0	2	1	56.4	1.48	25.7487	0	5.0389
23	20	FA	3076.09	28.2476	14.9545	529.571	611.313	3.11442	729.794	1	1	0	FA	5			0		0	1	0	both depression and baseline		96.155	1.325	14	0	0	3	1	47.4	1.5495	19.7422	0	4.56596	1
23	20	MM	1966.63	15.9205	9.66831	280.715	247.474	0.800162	115.488	0	1											baseline, no depression	0.180116	91.795	1.725	16.2	0	0	3	1	41.85	1.489	18.8758	0	4.51956
22	21	IFA	2184.65	17.4173	10.0885	189.092	323.575	1.38418	339.409	0	1											baseline, no depression	-1.08857	52.315	1.47	14.7	0	0	2	1	34.4	1.3945	17.6897	1	3.95728
27	18	MM	2818.81	25.1534	13.918	278.935	476.854	2.93374	507.383	1	1	1	MM	0	0	0	0	0	1	0	0	both depression and baseline	1.21728	110.55	1.36	16.4	0	0	2	1	43.95	1.546	18.3882	1	4.70547	1
25	21	FA	2194.27	10.7875	8.54159	67.0453	159.27	0.796558	150.948	1	1	1	FA	0	2	0			1	0		both depression and baseline	0.0493727	17.275	1.39	12.5	1	0	2	1	47.25	1.6165	18.0822	1	2.84926	1
34	32	FA	3777.34	32.5531	15.273	482.647	693.128	3.1408	764.109	1	1											baseline, no depression	-0.513959	26.565	1.405	11.8	1	1	2	1	42.15	1.563	17.2536	1	3.2796
29	27	IFA	1626.62	10.7437	8.04521	112.208	205.303	0.575602	155.826	0	1	0	IFA	2	0	0	2		0	0	0	both depression and baseline	-0.334417	82.19	1.495	14.1	0	0	2	1	47.6	1.546	19.9154	0	4.40903	1
23	21	IFA	2404.72	17.2702	12.0591	332.077	424.052	1.89291	421.582	0	1											baseline, no depression	-0.0310142	92.785	1.32	14.9	0	0	2	1	42.6	1.5505	17.7201	1	4.53029
24	22	MM	1590.11	10.1829	8.66846	238.77	284.934	1.44049	310.083	0	0											baseline, no depression	1.01048	115.3	2.19	15.1	0	0	3	1	36.75	1.4865	16.6314	1	4.74754
33	25	MM	2981.16	36.9346	17.6407	754.687	990.409	1.38593	1053.67	0	0	5	MM	7	0		2	0	1	1	0	both depression and baseline	1.7124	277.95	1.955	13.4	0	0	2	1	46.3	1.502	20.523	0	5.62744	3
31	29	FA	1677.64	13.3651	8.23715	171.044	281.806	0.352364	36.9367	0	1	0	FA	0	0	0	0		0	0	0	both depression and baseline	-0.87743	24.45	1.585	11.5	1	1	2	1	37	1.4895	16.6771	1	3.19663	1
23	21	MM	2947.95	25.6086	13.012	606.908	692.248	1.74891	329.941	0	0											baseline, no depression	1.12458	142.35	1.72	14.2	0	0	3	1	46.2	1.52	19.9965	0	4.95829
25	24	MM	2191.34	25.5346	12.3875	489.041	564.924	3.24204	428.702	1	0											baseline, no depression	1.33699	6.4	1.08	11.9	1	1	4	1	49.3	1.589	19.5254	0	1.8563
23	22	IFA	2392.95	30.4947	14.25	514.277	664.328	3.86336	1210.22	0	0											baseline, no depression	0.461266	72.115	1.86	15.3	0	0	3	1	45.55	1.525	19.5861	0	4.27826
25	21	FA	2761.23	23.2522	14.0844	323.066	570.961	1.34004	224.513	0	1											baseline, no depression	-0.381165	178.5	1.155	16	0	0	3	1	44.9	1.541	18.9078	0	5.18459
32	31	MM	2066.39	15.5461	11.1777	248.634	217.392	1.5371	197.09	0	1											baseline, no depression	0.685018	48.5	1.805	12.2	0	0	3	1	38.7	1.4755	17.7759	1	3.88156
24	22	FA	1889.83	19.7159	10.9651	289.396	423.384	5.60531	1194.38	0	0											baseline, no depression	1.73717	109.2	1.59	14.6	0	0	4	1	43.2	1.5975	16.9279	1	4.69318
24	22	IFA	1882.8	13.6247	7.33346	554.52	626.769	1.44904	191.015	0	1											baseline, no depression	0.772083	56.5	1.27	14	0	0	2	1	35.7	1.467	16.5885	1	4.03424
24	23	IFA	1937.36	20.2979	9.53042	244.263	311.963	2.30663	531.05	0	1	4	IFA	2	0		2		1	0	0	both depression and baseline	0.809704	49.41	1.635	13.8	0	0	4	0	44.1	1.531	18.8143	0	3.90015	2
22	20	MM	4241.02	28.7575	18.3328	289.691	922.266	3.26003	865.772	0	1											baseline, no depression	0.202765	148.75	1.74	12.4	0	0	2	1	44.8	1.463	20.931	0	5.00227
31	23	FA	2229.09	13.6017	9.96068	154.635	281.385	2.42976	721.139	0	1	1	FA	0	0	0	0	0	1	0	0	both depression and baseline	0.55826	129.8	1.56	13	0	0	2	1	41.9	1.492	18.8225	0	4.86599	1
22	20	FA	1487.81	14.8709	7.83456	293.337	266.54	1.17903	539.014	0	1											baseline, no depression	-0.0013224	32.865	1.805	14.6	0	0	2	1	42.65	1.425	21.0034	0	3.49241
25	23	FA	2701.5	20.9405	12.0782	280.873	409.097	1.31735	590.592	0	0	11	FA	0	0	0			2	0		both depression and baseline	0.652103	124.7	1.395	13	0	0	4	1	42.45	1.506	18.7166	0	4.82591	3
28	26	MM	3185.93	28.8755	16.7433	377.587	493.841	3.64203	1148.06	0	0											baseline, no depression	1.83317	82.825	1.95	12.4	0	0	4	1	41.85	1.472	19.3143	0	4.41673
23	20	FA	1852.33	13.879	8.8758	229.807	173.401	0.732686	370.507	0	1											baseline, no depression	1.05041	21.905	1.54	12.4	1	0	2	1	52.15	1.517	22.6612	0	3.08671
31	20	IFA	1397.58	12.3225	8.03782	110.718	264.09	2.96103	565.702	0	1											baseline, no depression	0.9368	158.7	1.78	14.7	0	0	2	1	49.05	1.488	22.153	0	5.06702
27	26	FA	2227.95	24.1256	13.4284	307.74	473.52	3.54944	771.529	1	0											baseline, no depression	0.740111	94.8	1.615	14.4	0	0	3	1	39.4	1.518	17.0983	1	4.55177
21	19	IFA	2828.05	24.9324	12.9034	394.062	481.597	4.58698	1437.23	0	0	1	IFA	0	0		0		1	0	0	both depression and baseline	1.97192	104.735	2.04	11.6	0	1	3	1	44.25	1.609	17.0923	1	4.65143	1
35	19	FA	2826.34	21.251	13.0003	383.21	512.141	5.8167	711.534	0	1											baseline, no depression	1.62915	139.4	2.04	14.1	0	0	2	1	53.6	1.5715	21.7038	0	4.93735
23	21	MM	2952.66	21.2335	13.6045	272.971	553.509	2.77994	904.564	0	1											baseline, no depression	0.261528	65.215	1.765	14	0	0	3	1	42.95	1.467	19.9574	0	4.17769
28	20	IFA	2666.27	21.2427	12.4225	309.236	404.223	2.11626	740.773	1	1											baseline, no depression	0.509739	67.915	2.285	13.8	0	0	2	1	54.3	1.666	19.5636	0	4.21826
24	22	MM	3632.66	29.0151	19.5963	383.976	588.578	3.83213	768.665	0	0											baseline, no depression	2.78006	38.01	1.87	10.6	0	1	4	1	45.5	1.591	17.9751	1	3.63785
19	17	FA	2052	15.4797	9.79237	327.19	383.19	1.38448	457.394	0	0											baseline, no depression	1.56704	107.315	1.73	13.2	0	0	2	1	47.15	1.5705	19.1164	0	4.67577
22	19	FA	2224.2	16.8422	10.9281	233.89	300.13	1.81783	394.677	0	1											baseline, no depression	0.253951	81.82	2.025	14.6	0	0	3	1	39.6	1.507	17.4369	1	4.40452
21	20	IFA	2295.36	29.6942	11.9472	350.344	554.667	2.41816	376.341	0	0											baseline, no depression	1.52575	114.4	1.945	14.4	0	0	3	1	43.4	1.5755	17.4845	1	4.7397
27	25	MM	1445.65	11.8486	7.06984	321.712	347.881	0.7821	212.581	0	1	12	MM	0	0	0	2		2	0	0	both depression and baseline	0.945453	152	1.56	14.4	0	0	2		43.45	1.437	21.0415	0	5.02388	3
26	24	MM	2475.87	17.5352	10.6422	273.598	326.809	3.31182	716.02	0	0											baseline, no depression	0.949478	127.7	1.825	13.2	0	0	4	1	53.4	1.556	22.0558	0	4.84968
28	26	IFA	2055.45	17.9788	12.0324	322.812	417.787	2.8988	416.524	0	0											baseline, no depression	3.07886	105.75	1.575	14.2	0	0	3	1	54.25	1.58	21.7313	0	4.66108
21	20	MM	1612.82	17.5557	9.79094	455.087	419.91	1.29346	272.62	0	0											baseline, no depression	-0.0714761	85.55	2.075	13.5	0	0	3	1	42.9	1.5575	17.6848	1	4.4491
33	20	FA	2209.66	18.2657	12.3159	306.049	544.887	3.32452	508.167	0	1	3	FA	0	0	0	0		1	0	0	both depression and baseline	1.85037	61.925	1.7	13.3	0	0	2	1	44.95	1.52	19.4555	0	4.12592	2
26	19	FA	1898.4	12.8468	9.81502	256.15	150.046	0.664029	345.703	0	1											baseline, no depression	1.06475	8.68	1.57	12.4	1	0	2	1	48.1	1.515	20.9566	0	2.16102
23	18	IFA	2042.28	16.6289	9.55048	230.043	372.571	0.923167	487.172	0	1	0	IFA	0	0	0	0		0	0	0	both depression and baseline	0.534757	109.55	1.265	12.9	0	0	2	1	44	1.546	18.4092	1	4.69638	1
23	21	IFA	2753.74	22.1815	13.3741	329.782	344.13	1.65263	125.5	0	1	1	IFA	0	0		3		1	0	0	both depression and baseline	-0.133797	65.23	1.515	13.4	0	0	2	1	54.15	1.511	23.7175	0	4.17792	1
28	22	IFA	2280.7	17.2199	12.3591	417.179	497.901	1.7551	175.312	0	1	4	IFA	0	0	0			1	0		both depression and baseline	0.67916	43.095	1.575	12.4	0	0	2	1	41.5	1.469	19.2311	0	3.76341	2
28	22	IFA	1452.88	9.04315	6.93664	90.7164	167.37	0.467295	32.6943	0	1											baseline, no depression	0.56384	72.675	1.56	14.1	0	0	2	1	41.75	1.541	17.5813	1	4.286
24	21	FA	2315.08	17.0684	11.3204	172.973	319.737	1.80605	486.359	0	1											baseline, no depression	0.230782	40.755	1.525	11.1	0	1	2	1	49	1.693	17.0955	1	3.70758
27	26	MM	2181.9	19.5298	11.9125	628.914	195.878	2.05219	411.707	0	0											baseline, no depression	1.17132	94.365	1.57	13.5	0	0	3	1	44.45	1.572	17.9873	1	4.54717
20	18	IFA	1785.22	12.0514	8.23843	102.973	245.342	1.24266	228.625	0	1	8	IFA	0	0	0	4		1	0	0	both depression and baseline	-0.163402	182.3	1.71	13.4	0	0	2	1	41.95	1.513	18.3254	1	5.20565	3
24	21	FA	2080.77	12.1742	8.96696	106.923	165.404	1.1517	301.38	0	1	8	FA	0	0		0		1	0	0	both depression and baseline	0.877082	91.925	1.84	14.9	0	0	2	1	40.4	1.514	17.625	1	4.52097	3
31	17	FA	2222.87	18.2611	11.3002	328.836	351.891	3.30091	845.599	0	0	14	FA	2	0	0	0		2	0	0	both depression and baseline	0.399413	235.85	2.65	13.5	0	0	2	1	45.9	1.545	19.229	0	5.4632	3
20	18	IFA	1531.14	11.8919	7.15408	195.749	227.615	0.506857	189.68	0	0	8	IFA	0	0	0		2	1	0	0	both depression and baseline	2.20063	117.1	3.76	13.7	0	0	3	1	39.2	1.4875	17.7163	1	4.76303	3
23	18	IFA	2117.34	16.3405	13.2608	298.242	280.757	2.50314	348.677	0	1	2	IFA	0	0		0		1	0	0	both depression and baseline	0.195462	272.9	2.06	11.9	0	1	2	1	58.5	1.4975	26.0869	0	5.60911	2
27	25	MM	2200.81	22.5554	11.7108	346.289	571.645	2.92094	691.852	1	0											baseline, no depression	1.88802	198.9	3.95	15.6	0	0	4	1	45.05	1.511	19.7318	0	5.2928
30	18	MM	1529.78	12.4315	8.1665	219.258	285.917	3.2798	771.64	0	1											baseline, no depression	0.449863	51.7	1.56	12.9	0	0	3	1	45.5	1.5305	19.4243	0	3.94546
21	17	MM	2622.26	23.6934	12.6563	213.843	284.884	3.59086	837.777	0	1											baseline, no depression	0.790245	138.8	1.38	14.8	0	0	2	1	44.25	1.562	18.1364	1	4.93303
37	22	MM	2493.11	20.7846	11.6354	262.481	397.265	4.19339	688.455	1	1	6	MM	6	0	11	0		1	1	0	both depression and baseline	-0.349175	39.91	1.655	13.6	0	0	2	1	51.1	1.529	21.8578	0	3.68663	3
31	19	IFA	2330.16	20.4573	13.1085	308.19	329.656	2.69616	738.498	0	1											baseline, no depression	0.584618	144.85	1.85	16.4	0	0	3	>=2	40.6	1.534	17.2534	1	4.9757
19	19	IFA	1882.76	17.4829	9.03369	326.722	348.927	2.95917	425.13	0	0											baseline, no depression	1.04094	56.755	1.83	13.8	0	0	4		52.65	1.507	23.1831	0	4.03874
35	18	IFA	1091.59	7.38351	5.10422	101.547	174.349	1.74298	177.26	0	1											baseline, no depression	1.3541	81.73	1.71	14.6	0	0	2	1	50.45	1.588	20.006	0	4.40342
35	26	FA	3530.17	37.8465	18.0772	903.925	942.608	3.02555	482.733	0	1											baseline, no depression	2.69413	62.005	1.62	11.8	0	1	2	1	39.2	1.4895	17.6687	1	4.12721
35	27	MM	1626.72	14.2964	8.24568	256.977	298.808	1.20862	194.978	0	0											baseline, no depression	2.23271	13.21	1.935	13.5	1	0	4	1	48.1	1.5525	19.9564	0	2.58097
25	25	FA	2565.92	20.7161	11.7446	411.271	523.541	2.14738	629.633	0	0	2	FA	1			0		1	0	0	both depression and baseline	2.00793	70.49	1.07	12.9	0	0	4		49.65	1.5725	20.0788	0	4.25547	2
43		MM	1680.87	12.3367	7.99385	173.163	163.701	0.39641	134.46	0	0											baseline, no depression	-0.159544	37.21	1.8	12.1	0	0	4		51.55	1.584	20.5456	0	3.61658
30	22	MM	2296.88	22.669	12.993	197.214	390.009	2.37881	688.039	0	1											baseline, no depression	-0.117968	235.65	2.295	12.7	0	0	2	1	48.5	1.556	20.0319	0	5.46235
19	18	FA	2226.7	19.5676	11.5098	283.979	407.228	1.75941	421.318	0	0											baseline, no depression	1.61601	150.4	2.04	12.7	0	0	3	1	59.45	1.628	22.4307	0	5.0133
27	24	IFA	1591.22	15.0829	8.19674	313.973	313.775	0.544286	150.646	0	1											baseline, no depression	0.114664	150.3	1.23	14	0	0	2	1	48.9	1.5175	21.235	0	5.01263
30	19	FA	2207.06	19.8989	10.5976	503.519	506.006	2.53581	885.801	0	0											baseline, no depression	1.90629	88.06	1.17	12.7	0	0	3	>=2	43.65	1.62	16.6324	1	4.47802
37	36	FA	1680.99	12.8297	8.60631	215.681	218.416	0.529629	197.774	0	1	21	FA	4	0		0		2	0	0	both depression and baseline	0.851285	71.61	1.82	15.2	0	0	2	1	56.25	1.4755	25.8371	0	4.27123	3
36	24	MM	1875.2	14.2749	10.2138	205.469	484.436	4.54757	837.61	0	0											baseline, no depression	1.93767	32.835	1.57	14.4	0	0	4	1	38.6	1.454	18.2582	1	3.4915
27	26	FA	1692.57	14.8606	7.25891	171.826	284.21	2.84212	847.84	0	0	15	FA	0	0	0			2	0		both depression and baseline	2.14251	65.165	1.575	14.2	0	0	4	1	57.4	1.551	23.861	0	4.17692	3
31	23	MM	2394.92	15.4192	10.796	201.91	346.88	1.57534	349.709	0	1											baseline, no depression	0.541593	161.6	1.805	15.2	0	0	2		44.7	1.516	19.4495	0	5.08512
28	23	IFA	2796.8	22.7805	11.5023	338.714	532.284	0.993157	258.22	0	1											baseline, no depression	-0.238563	158.8	1.44	12	0	0	2	1	43.7	1.546	18.2836	1	5.06765
31	20	MM	1899.3	13.842	10.5163	200.466	282.261	0.565914	173.524	0	1	0	MM	0	0	0	0		0	0	0	both depression and baseline	-1.00107	25.75	1.4	11.1	1	1	1	1	47.65	1.537	20.1704	0	3.24844	1
26	21	FA	2058.93	16.0476	10.2645	183.896	268.051	1.83782	315.116	1	1											baseline, no depression	0.64832	51.885	1.62	11	0	1	2	1	47.55	1.5735	19.2051	0	3.94903
26	17	MM	1545.33	14.4217	7.49513	381.303	245.616	1.01127	411.841	0	1											baseline, no depression	-0.574009	35.675	1.43	13.1	0	0	2	>=2	37.7	1.4655	17.5537	1	3.57445
29	19	IFA	2417.33	18.1809	12.2987	511.868	456.714	1.4122	442.341	0	1											baseline, no depression	0.24068	86.445	1.92	13.6	0	0	2	>=2	46.6	1.493	20.9058	0	4.45951
32	21	MM	1898.28	11.6627	8.90993	117.59	221.604	0.9514	133.431	0	1											baseline, no depression	0.0140529	144.8	1.49	12.9	0	0	2	>=2	42.5	1.541	17.8971	1	4.97535
38	25	FA	3094.79	30.1435	13.6509	413.965	733.931	3.20828	1294.53	0	1											baseline, no depression	0.563667	177.25	1.445		0		3	1	41.1	1.5085	18.0614	1	5.17756
33	19	IFA	2329.37	19.0612	11.6047	190.219	307.213	1.7141	189.361	0	1											baseline, no depression	0.151621	33.255	2.02	16	0	0	2	1	49.85	1.524	21.4632	0	3.5042
23	23	FA	1543.37	12.2609	7.25048	172.608	276.954	2.02425	267.238	1	0	4	FA	0	0	0			1	0		both depression and baseline	0.847056	130	1.535	15.1	0	0	3		46	1.537	19.472	0	4.86754	2
29	20	FA	1433.02	11.5077	7.44671	197.082	273.147	1.56506	240.522	0	1											baseline, no depression	1.48703	73.055	1.59	14.4	0	0	3	1	46.7	1.56	19.1897	0	4.29121
33	19	FA	1464.69	10.7913	8.84677	181.497	209.846	1.22046	235.56	0	1											baseline, no depression	-0.179204	120.2	1.375	13.3	0	0	2	>=2	41.95	1.494	18.7945	0	4.78916
32	25	IFA	1446.97	10.6098	6.49763	319.832	280.167	0.434048	142.366	0	0											baseline, no depression	2.32522	84.865	1.515	14.4	0	0	2	1	51.05	1.568	20.7636	0	4.44106
26	21	FA	1471.92	10.1126	7.03681	142.208	195.101	0.649795	163.683	0	1											baseline, no depression	-0.0714746	119.35	1.525	13.6	0	0	2	>=2	42.95	1.544	18.0164	1	4.78206
29	23	IFA	2235.39	15.747	10.4137	224.848	349.327	0.935631	206.518	0	1											baseline, no depression	-0.962388	16.285	1.645	13.4	1	0	1	1	47	1.602	18.3136	1	2.79024
29	24	MM	1436.95	13.5934	7.64209	236.169	272.565	0.938657	120.744	0	1											baseline, no depression	-0.428657	85.22	1.435	11.4	0	1	2	1	42.45	1.515	18.4949	1	4.44524
29	25	MM	2711.39	28.6408	13.9911	459.137	555.203	7.67189	2430.6	0	1	4	MM	3	0	0	0	0	1	0	0	both depression and baseline	2.16727	176.2	1.62	14.3	0	0	3	1	47.7	1.5585	19.6383	0	5.17162	2
28	26	MM	2003.19	13.5636	8.86461	153.824	230.046	0.8488	305.063	0	1	3	MM	3	3	3	3	0	1	0	0	both depression and baseline	0.6571	41.34	1.41	12	0	0	3	1	50.15	1.512	21.9365	0	3.72183	2
35	21	FA	1697.85	12.2981	7.152	194.3	251.9	2.66568	303.098	0	0											baseline, no depression	1.19103	28.08	1.235	14.5	1	0	4	1	48.3	1.497	21.5528	0	3.33506
22	19	MM	2135	19.5725	9.8963	285.012	354.627	2.08074	456.365	1	0	2	MM	2	0	1	3	2	1	0	0	both depression and baseline	1.18206	122.4	1.74	15.1	0	0	3	1	52.8	1.5385	22.3069	0	4.80729	2
40	31	FA	1847.91	14.5186	9.94273	300.158	311.731	0.701486	198.834	0	0											baseline, no depression	-0.811753	151.35	2.34	13.8	0	0	2	1	50.2	1.482	22.8564	0	5.01959
22	22	IFA	2375.72	17.3829	11.2966	288.196	351.476	0.764857	255.337	0	1	7	IFA	0	0	0	0	0	1	0	0	both depression and baseline	-0.775558	54.905	1.085	15.4	0	0	2		42	1.477	19.2525	0	4.0056	3
33	25	FA	2415.9	22.8597	12.4285	401.468	472.088	2.57696	471.864	1	0	12	FA	0	4		2		2	0	0	both depression and baseline	2.8864	93.44	1.74	15.2	0	0	4	1	48.3	1.5235	20.8095	0	4.53732	3
34	29	IFA	3348.34	30.0109	15.029	392.386	598.141	7.25362	1684.05	0	0	2	IFA	3	1		0	0	1	0	0	both depression and baseline	1.4855	106.4	1.46	13.4	0	0	4	1	42.5	1.49	19.1433	0	4.66721	2
26	18	FA	2127.87	15.8048	11.7158	296.724	262.416	1.41729	310.7	0	1											baseline, no depression	0.184102	136.4	1.315	14.9	0	0	2	>=2	43.35	1.507	19.0881	0	4.91559
27	23	MM	3009.2	26.2094	13.6173	405.492	476.995	2.65996	779.345	0	0	3	MM	1	0	0	0		1	0	0	both depression and baseline	1.35027	226.3	1.485	13.9	0	0	3	1	44	1.514	19.1956	0	5.42186	2
21	24	MM	2060.1	18.8511	10.5761	475.837	530.256	1.82804	472.114	0	1	0	MM	4	3	0	0	0	0	0	0	both depression and baseline	1.55687	105.96	2.085	14	0	0	3		59.5	1.5565	24.5595	0	4.66306	1
23	21	FA	2697.51	24.1767	14.533	896.945	766.315	2.32031	617.827	0	0											baseline, no depression	1.64192	129.3	1.74	14.8	0	0	4	1	45.05	1.52	19.4988	0	4.86214
25	24	FA	2746.9	26.4441	16.1054	637.776	640.422	3.11943	369.763	1	0											baseline, no depression	2.02489	47.63	3.5	13.4	0	0	4		44.4	1.524	19.1167	0	3.86346
29	25	FA	3779.46	36.13	18.6545	584.493	786.545	2.36073	522.944	1	0	0	FA	0	0		0	0	0	0	0	both depression and baseline	3.05529	76.635	3.665	13.1	0	0	4	1	51.7	1.59	20.4501	0	4.33905	1
24	24	MM	2928.28	21.7782	13.8094	554.102	715.229	1.21972	186.321	1	1	0	MM	0	0	0	0	0	0	0	0	both depression and baseline	0.0293683	30.14	1.49	12.5	0	0	3		42.4	1.5365	17.9598	1	3.40585	1
23	23	FA	2001.07	18.5135	12.0007	233.371	345.511	1.68268	214.37	0	0	6	FA	1	0		0	1	1	0	0	both depression and baseline	1.55492	92.835	1.65	15.6	0	0	3		41.05	1.5145	17.8968	1	4.53082	3
29	26	IFA	1869.47	12.5155	9.74809	146.439	252.598	1.39793	275.888	0	1											baseline, no depression	-0.630714	125.9	1.71	15.4	0	0	2	1	48.3	1.55	20.1041	0	4.83549
23	22	MM	2184.76	13.532	11.2372	224.966	260.971	1.37952	192.656	0	0											baseline, no depression	0.836638	128.4	1.82	14.6	0	0	4	1	53.05	1.579	21.2775	0	4.85515
27	23	MM	2633.91	18.2139	11.8468	430.383	426.74	1.35431	449.426	0	1											baseline, no depression	0.110082	66.42	1.425	14.1	0	0	2	1	56.4	1.57	22.8813	0	4.196
18	16	MM	2032.26	12.5577	10.199	221.473	324.591	2.48615	460.998	1	0	3	MM	0	0	0			1	0		both depression and baseline	2.22962	130.95	1.86	14.4	0	0	2	1	41.6	1.464	19.4094	0	4.87481	2
25	21	IFA	2697.56	32.448	16.2048	792.025	745.576	5.06061	966.804	0	1											baseline, no depression	-0.722873	73.35	1.72	13.1	0	0	1	1	51.45	1.52	22.2689	0	4.29524
29	29	MM	2323.67	19.9317	12.6313	366.034	399.143	2.70597	570.431	1	1	0	MM	5			0		0	1	0	both depression and baseline	-0.554269	35.95	1.43	12.3	0	0	2		48.1	1.509	21.1235	0	3.58213	1
25	24	IFA	1224.97	5.48598	4.81662	54.152	94.3919	0.209614	43.1483	0	0											baseline, no depression	0.706909	179.65	1.96	14.1	0	0	2	1	50.7	1.5	22.5333	0	5.19101
23	20	MM	1755.55	14.4926	9.6154	231.024	292.078	1.3912	120.368	0	0	6	MM	0	2	0			1	0		both depression and baseline	0.987877	17.35	1.31	11.9	1	1	2	1	55.5	1.572	22.4589	0	2.85359	3
26	19	IFA	3428.98	32.0837	15.8665	421.094	629.361	11.7823	2881.44	0	0											baseline, no depression	1.2456	139.15	2.8	15.4	0	0	2	1	45.8	1.5255	19.6807	0	4.93555
23	19	FA	2013.6	15.5442	10.0405	265.981	466.442	0.95991	185.021	0	0	4	FA	0	0	0			1	0		both depression and baseline	0.738035	73.56	1.55	12.6	0	0	2	1	46.9	1.6	18.3203	1	4.2981	2
28	24	IFA	1909.08	16.2611	9.21911	202.258	314.354	1.9758	677.32	0	0											baseline, no depression	0.897765	32.4	1.79	12.4	0	0	4	1	50.4	1.5855	20.0493	0	3.47816
28	27	FA	2956.56	27.6244	13.5703	390.395	468.946	2.57731	819.109	0	1	0	FA	0	0	0		0	0	0	0	both depression and baseline	1.66373	67.05	2.155	14.2	0	0	2	1	41.5	1.4725	19.1398	0	4.20544	1
25	24	IFA	2528.32	17.783	13.3409	316.683	291.558	4.53199	909.334	0	0											baseline, no depression	1.66066	121.85	1.985	12	0	0	4	1	44.15	1.55	18.3767	1	4.80279
42	35	IFA	2354.42	18.7556	11.3135	438.723	587.794	2.42976	370.674	0	0											baseline, no depression	0.337719	4.9	1.535	12.3	1	0	2	1	53.3	1.5775	21.4185	0	1.58923
29	27	MM	1784.67	13.8466	8.97241	223.208	372.415	3.18426	613.102	1	0											baseline, no depression	2.27293	218.5	1.895	14.8	0	0	4	1	59.3	1.551	24.6508	0	5.38679
22	21	MM	1643.21	13.442	8.55395	208.554	323.565	0.8568	83.32	0	0											baseline, no depression	1.12074	6.4	1.705	13.6	1	0	4		48.8	1.617	18.6638	0	1.8563
25	22	MM	1815.25	17.4254	9.86783	196.129	379.587	7.91457	1973.21	0	0											baseline, no depression	1.69487	160.5	1.745	16.3	0	0	4	1	42.5	1.5245	18.2867	1	5.07829
25	24	FA	2216.25	15.4245	11.3143	287.089	338.052	1.52137	521.737	0	1											baseline, no depression	-0.228764	105.545	1.49	14.3	0	0	2	1	48.55	1.5435	20.3787	0	4.65914
19	19	MM	2203.45	14.1633	11.3605	255.622	264.962	3.77726	766.499	0	1											baseline, no depression	0.96546	9.335	1.12	11.8	1	1	3	1	50.75	1.541	21.3713	0	2.23377
25	24	FA	2347.2	19.7392	10.6034	276.314	328.201	4.33203	900.539	0	1	0	FA	0			0	0	0	0	0	both depression and baseline	-0.0671952	82.1	2.6	14.6	0	0	2	1	46.15	1.514	20.1335	0	4.40794	1
30	27	MM	2095.45	15.1111	10.7087	359.214	386.023	1.74303	411.536	0	0											baseline, no depression	0.970928	133.25	1.55	13.5	0	0	3	1	43.1	1.477	19.7568	0	4.89223
28	23	MM	1771.58	16.4659	11.5108	317.435	332.016	6.2137	1493.43	0	0	18	MM	3	0		0		2	0	0	both depression and baseline	2.4263	193.15	1.495	11.9	0	1	3	1	45.35	1.554	18.7791	0	5.26347	3
27	24	IFA	2411.46	21.7273	12.5817	398.831	482.1	2.24157	626.726	1	0											baseline, no depression	2.65313	85.97	1.82	13.6	0	0	4	1	48.95	1.543	20.5599	0	4.454
27	24	IFA	1658.4	15.1474	10.0691	143.243	174.534	2.26663	510.286	0	0	1	IFA	0	3				1	0		both depression and baseline	2.21919	212.6	1.935	14.5	0	0	2	1	41.85	1.5325	17.8195	1	5.35941	1
26	26	MM	1628.71	11.2701	8.0395	92.8803	129.897	1.56696	282.291	0	0	13	MM	6	0	7	2	0	2	1	0	both depression and baseline	1.61746	50.74	0.825	12.3	0	0	4		50.15	1.5155	21.8353	0	3.92672	3
21	20	FA	2071.66	14.4568	9.79945	214.986	228.351	4.64009	1347.03	0	1											baseline, no depression	0.165343	56.865	1.33	13.3	0	0	2	1	51.05	1.5705	20.6976	0	4.04068
18	17	IFA	2337.54	15.731	6.55416	227.907	203.258	0.373248	75.1114	0	1											baseline, no depression	0.300502	137.25	2.15	13.9	0	0	2	1	46.1	1.493	20.6815	0	4.9218
28	27	MM	2898.46	20.6012	15.0564	223.948	338.311	4.16386	826.904	0	0	0	MM	0	0	0	3		0	0	0	both depression and baseline	1.06171	47.165	1.765	13.3	0	0	4	1	48.6	1.479	22.2177	0	3.85365	1
25	24	MM	2577.34	20.4299	14.2506	336.735	407.273	4.12802	993.019	1	0											baseline, no depression	0.399144	36.615	1.13	13.4	0	0	4	1	47.45	1.534	20.1644	0	3.60046
25	24	MM	2197.03	11.6776	10.4168	162.403	187.242	1.51134	96.05	0	1											baseline, no depression	-0.41691	112.7	1.45	13.7	0	0	2	0	37.1	1.498	16.5329	1	4.72473
35	24	MM	1746.19	10.0393	7.90831	74.624	157.306	1.3907	150.445	0	1											baseline, no depression	-0.364504	186.5	1.66	15	0	0	2	1	46.55	1.456	21.9582	0	5.22843
22	20	MM	2538.57	17.5745	11.7563	363.296	307.99	1.22507	516.264	0	0											baseline, no depression	2.03088	70.695	2.185	13.1	0	0	4	1	53.4	1.592	21.0695	0	4.25838
24	21	IFA	2051.66	17.2086	9.96783	225.253	368.456	3.20983	838.872	0	0											baseline, no depression	2.47823	78.225	1.81	13.8	0	0	3	1	42.9	1.526	18.4225	1	4.35959
23	21	FA	3244.38	25.0063	13.505	298.304	524.996	2.35283	981.798	0	0											baseline, no depression	2.12774	70.045	1.045	11.6	0	1	3	1	36.1	1.513	15.7699	1	4.24914
27	19	IFA	1830.26	13.1045	8.10794	297.62	296.448	1.06011	324.904	0	1	0	IFA	0	3		0		0	0	0	both depression and baseline	0.0629555	154.3	1.85	13.3	0	0	1	1	54.45	1.6295	20.5064	0	5.0389	1
28	27	IFA	2351.43	15.5837	11.5121	364.897	359.532	1.14053	222.308	0	0											baseline, no depression	1.95134	24.17	1.245	13.4	1	0	4	1	47	1.5825	18.7677	0	3.18511
29	18	MM	3071.24	27.5903	11.8906	442.714	503.704	2.83197	408.884	0	0											baseline, no depression	1.59847	51.89	1.91	14	0	0	1	1	54.05	1.593	21.2992	0	3.94913
28	25	FA	2460.5	20.1641	10.7558	308.26	324.755	1.63171	444.671	0	0											baseline, no depression	1.4212	147.95	1.585	12.9	0	0	4	1	42.7	1.5575	17.6024	1	4.99687
34	22	IFA	1900.18	14.9306	8.52961	432.965	437.304	2.02243	249.275	0	0											baseline, no depression	2.1982	47.23	1.45	13.4	0	0	1	1	51.9	1.5885	20.568	0	3.85503
18	17	IFA	2557.67	25.3969	12.5334	480.14	532.655	3.31243	433.704	1	1											baseline, no depression	1.822	32.96	1.215	13	0	0	2		53.25	1.6225	20.2279	0	3.4953
18		FA	1938.98	13.7927	7.06243	353.26	421.179	0.608886	143.878	1	1											baseline, no depression	0.780563	123.6	2.025	13.3	0	0	3		50.2	1.5075	22.0897	0	4.81705
21	20	FA	1993.55	16.9364	10.037	298.614	321.292	2.08886	526.745	0	0	0	FA	0					0	0		both depression and baseline	1.57931	184.95	1.385	12.5	0	0	4		43.35	1.4915	19.4869	0	5.22009	1
19	19	MM	2056.16	12.3691	7.62493	161.779	462.311	1.89119	302.501	1	1	1	MM	0			0		1	0	0	both depression and baseline	0.643804	89.045	1.505	11.7	0	1	2		50.4	1.5505	20.9646	0	4.48914	1
41	41	MM	2289.58	17.1829	8.20146	168.394	233.886	4.61131	413.111	0	0											baseline, no depression	-0.123046	42.09	2.09	12.5	0	0	2	0	73.15	1.497	32.6416	0	3.73981
23	21	IFA	2548.28	22.4487	12.8449	339.438	333.982	3.19133	1002.88	0	0	0	IFA	0	0		1		0	0	0	both depression and baseline	1.31672	71.22	1.75	12	0	0	4	1	63.35	1.611	24.4093	0	4.26577	1
22	22	IFA	2174.34	18.8429	10.4858	568.123	299.651	2.78676	697.762	1	0	21	IFA	2				0	2	0	0	both depression and baseline	0.350466	62.825	2.215	14.6	0	0	4	0	43.3	1.543	18.1868	1	4.14035	3
22	18	IFA	3352.55	24.3766	13.1557	657.635	670.817	1.16154	430.571	0	1											baseline, no depression	0.202749	53.7	1.415	13.5	0	0	2	1	41.6	1.5295	17.7826	1	3.98341
30	24	MM	2055.87	15.9298	9.80753	321.785	347.723	3.91619	688.981	1	0											baseline, no depression	2.21571	111.27	1.565	14.3	0	0	4	1	42.65	1.506	18.8048	0	4.71196
19	19	IFA	1376.66	8.74432	6.00993	68.1145	110.238	2.38934	534.314	0	0	0	IFA	0	0	0	0	0	0	0	0	both depression and baseline	2.35354	98.86	1.27	14.2	0	0	3		45.25	1.59	17.8988	1	4.5937	1
32		FA	1677.25	12.8352	8.14054	138.333	201.714	1.8119	345.791	0	0											baseline, no depression	0.716974	181.4	1.355	15.4	0	0	4		38.65	1.483	17.5739	1	5.20071
20	19	FA	2200.85	17.0795	9.36458	407.629	350.981	2.33031	714.955	0	1	11	FA	0	0	6	4		2	1	0	both depression and baseline	0.998608	70.3	1.535	12.7	0	0	2	1	44.85	1.524	19.3104	0	4.25277	3
31	22	IFA	2082.32	16.2103	11.1105	244.976	255.221	0.914257	168.853	0	1	7	IFA	0	2		6		1	0	1	both depression and baseline	-0.279161	188.1	1.36	13	0	0	2	1	36.2	1.4365	17.5427	1	5.23697	3
35	30	MM	1455.43	8.55803	6.80137	58.7043	111.897	0.418743	170.794	0	1											baseline, no depression	-0.646883	107.25	1.725	12.7	0	0	2	1	45.45	1.561	18.6521	0	4.67516
25	20	IFA	2036.51	16.7088	10.1567	279.66	349.827	0.878343	417.881	0	0	13	IFA	0	0	1	2	4	2	0	0	both depression and baseline	0.326402	104	1.255	12.3	0	0	2	1	41.45	1.467	19.2604	0	4.64439	3
25	25	FA	1631.84	12.7286	7.52197	118.185	266.309	1.30846	338.08	0	0											baseline, no depression	0.126247	167.25	1.3	16.1	0	0	4		45.45	1.5975	17.8095	1	5.11949
35	33	FA	1974.26	15.5866	9.92434	214.323	289.087	1.81909	354.43	0	1	6	FA	0	0				1	0		both depression and baseline	-0.444294	73.88	1.275	13.4	0	0	2	1	44.8	1.608	17.3263	1	4.30244	3
26	23	FA	2439.64	23.0066	12.499	359.034	477.2	1.08511	121.643	0	0											baseline, no depression	1.37671	63.315	1.36	13.4	0	0	2	1	36.75	1.48	16.7778	1	4.14812
31	30	IFA	3036.83	31.02	11.9104	509.678	504.426	1.09517	1059.51	1	0	0	IFA	0	0		0		0	0	0	both depression and baseline	2.00344	44.83	1.47	12.5	0	0	4		57.15	1.605	22.1853	0	3.80288	1
33	21	MM	3497.85	27.8328	17.2593	363.422	596.289	5.09277	962.982	0	0											baseline, no depression	2.69078	141.8	2.3	13.2	0	0	3	>=2	52.1	1.591	20.5825	0	4.95442
22	22	FA	1804.56	14.5475	8.90446	366.069	443.306	1.51651	262.251	1	0	0	FA	7	7	0	0		0	1	0	both depression and baseline	2.50666	94.795	1.27	12.6	0	0	4		42.4	1.517	18.4245	1	4.55172	1
30	27	IFA	4543.27	32.1391	14.4959	282.747	537.151	3.51834	680.385	1	0											baseline, no depression	0.0244857	151.3	1.845	12.9	0	0	2	1	47.4	1.5445	19.8702	0	5.01926
28	21	IFA	2097.75	16.1065	10.3611	174.337	250.63	2.64879	538.297	0	0											baseline, no depression	1.56947	44.94	1.56	13.6	0	0	4	1	44	1.483	20.0065	0	3.80533
28	26	FA	2200.12	23.5922	11.9015	434.148	448.151	3.4676	1005.48	0	0	1	FA	0	0	0			1	0		both depression and baseline	1.88087	141.05	1.295	14	0	0	4	1	45.8	1.592	18.0709	1	4.94911	1
31	25	FA	1985.22	14.1831	9.70064	176.434	356.418	0.713162	173.243	0	0											baseline, no depression	2.15677	142.75	1.62	13.3	0	0	4	1	43.7	1.5305	18.6558	0	4.9611
25	20	MM	1696.48	14.6653	7.79257	338.158	294.749	0.278857	124.286	0	0	0	MM	2	1				0	0		both depression and baseline	2.03539	176.8	1.665	13.8	0	0	3	1	46.25	1.546	19.3505	0	5.17502	1
23	20	FA	3130.36	28.3563	14.6889	327.466	626.504	6.8718	1725.29	1	0											baseline, no depression	1.99341	178.75	5	13.7	0	0	3	1	42.15	1.6125	16.2106	1	5.18599
23	23	FA	2253.43	21.8111	10.852	394.281	498.74	1.22561	456.551	0	0	2	FA	0	0		0		1	0	0	both depression and baseline	1.29902	47.11	1.63	12.5	0	0	4		43.8	1.4985	19.5057	0	3.85249	2
36	20	FA	3011.79	26.0822	15.5041	638.838	771.395	3.91704	1277.4	0	0											baseline, no depression	2.96602	181.15	1.825	13	0	0	2	1	52.8	1.5175	22.9285	0	5.19933
25	25	IFA	2021.4	15.5113	9.6053	197.986	277.829	3.02081	954.794	0	0	12	IFA	0	4	0	0	12	2	0	1	both depression and baseline	2.48226	55.44	1.425	14.9	0	0	4	0	40.95	1.5005	18.1879	1	4.0153	3
39		MM	3113.84	26.0021	14.4015	329.705	413.838	2.17908	1441.14	0	1											baseline, no depression	1.21447	112.57	2.175	13.9	0	0	3		46.7	1.585	18.5891	0	4.72358
32	22	IFA	1561.85	12.2217	8.94653	262.62	265.008	1.81903	426.243	0	0											baseline, no depression	2.43487	205.25	1.375	11.9	0	1	2	1	42.6	1.4915	19.1498	0	5.32423
35	27	MM	1899.8	11.4048	8.36029	149.746	221.109	0.692943	82.1267	0	0											baseline, no depression	1.72315	155.25	1.48	14.2	0	0	4	1	48.1	1.565	19.6389	0	5.04504
21	19	MM	3154.24	27.4983	12.2265	648.603	559.947	4.09133	1138.42	0	0											baseline, no depression	2.479	95.445	1.86	13.2	0	0	3	1	46.1	1.5055	20.3395	0	4.55855
24	23	MM	1545.43	10.7391	8.09519	207.756	233.887	1.1296	143.223	0	1											baseline, no depression	-0.320634	174.85	1.61	12	0	0	3	1	49	1.53	20.9321	0	5.16393
23	24	FA	1875.89	12.102	9.15327	157.518	205.297	3.01806	687.854	0	0											baseline, no depression	0.424183	83.91	1.925	13	0	0	4	1	40.55	1.456	19.1279	0	4.42974
31	25	FA	1864.99	10.4197	8.83265	83.4356	134.409	0.680586	111.004	0	1	6	FA	4	0	0	0		1	0	0	both depression and baseline	-0.308523	65.215	1.805	14	0	0	2	1	38.9	1.425	19.1567	0	4.17769	3
27	23	MM	1966.07	16.2679	9.5616	159.193	290.835	1.1738	315.991	1	1											baseline, no depression	-0.906058	49.115	1.965	14	0	0	2	1	32.5	1.367	17.3919	1	3.89417
22	18	IFA	1724.66	9.98821	7.77445	110.886	154.514	0.468914	377.646	0	1											baseline, no depression	0.650208	64.59	1.425	12	0	0	2	1	43.6	1.49	19.6388	0	4.16806
23	21	IFA	2326.86	14.7392	11.1291	172.771	238.385	2.11811	694.739	0	1											baseline, no depression	0.196477	37.13	2.22	12	0	0	3	1	45.5	1.608	17.597	1	3.61443
28	19	IFA	1343.01	9.62415	6.9214	81.1253	152.264	0.51061	68.8837	0	1											baseline, no depression	-0.0262982	24.825	1.57	13	1	0	2	1	52.2	1.585	20.7784	0	3.21185
35	21	MM	1486.72	9.15799	7.36344	93.4733	114.249	0.565795	119.445	0	1											baseline, no depression	-1.02278	100.945	1.71	12	0	0	2	1	44.45	1.576	17.8961	1	4.61458
21	18	MM	2298.81	13.7527	10.9075	112.396	214.544	1.83354	242.382	0	0	0	MM	0	0	0	0		0	0	0	both depression and baseline	-0.997079	68.145	1.465	13	0	0	2	1	47	1.52	20.3428	0	4.22164	1
38	22	IFA	1912.5	14.3773	9.0198	118.934	188.455	0.545002	110.738	1	1											baseline, no depression	-0.470093	144.55	1.79	12	0	0	3	1	54	1.58	21.6312	0	4.97363
25	18	FA	1815.7	10.8266	8.95367	114.796	82.6708	0.493596	154.248	0	0											baseline, no depression	0.34762	47.175	1.365	14	0	0	2	1	45.8	1.62	17.4516	1	3.85386
22	17	FA	1864.71	14.2726	9.02026	270.897	219.45	1.61946	873.275	0	1	6	FA	0	0		0		1	0	0	both depression and baseline	0.14221	71.81	1.975	14	0	0	2	1	46.2	1.5105	20.2489	0	4.27402	3
23	22	FA	2426.98	19.1977	10.7648	205.288	334.144	1.93624	339.609	1	1	5	FA	0	1		0	3	1	0	0	both depression and baseline	0.566206	146.6	1.195	13	0	0	3		44	1.607	17.0381	1	4.98771	3
32	29	FA	1981.55	12.8526	10.6007	182.329	200.426	1.89579	453.145	1	1											baseline, no depression	-0.963497	60.77	1.32	12	0	0	2	1	41.9	1.569	17.0203	1	4.1071
19	20	MM	2587.37	18.5831	12.4008	208.198	497.716	3.78196	489.06	0	1											baseline, no depression	-0.350979	63.19	1.785	15	0	0	2	1	36.2	1.465	16.8668	1	4.14615
20	18	FA	1734.38	10.4388	7.12714	138.705	207.065	1.30673	692.698	0	0	40	FA	16	3	5	5	4	2	1	1	both depression and baseline	1.17261	110.9	1.385	14	0	0	3		43.7	1.506	19.2678	0	4.70863	3
27	26	FA	2120.01	20.2203	11.5938	248.034	298.994	4.8717	893.346	1	1											baseline, no depression	-0.362454	18.275	1.3	14	1	0	2	1	40.8	1.494	18.2793	1	2.90553
33	20	IFA	2021.53	11.5801	9.28603	88.9134	226.547	0.829486	138.689	0	1											baseline, no depression	-0.566705	108.5	1.635	16	0	0	2	1	45.5	1.565	18.5773	0	4.68675
24	21	IFA	2910.64	19.2157	14.8815	207.001	344.371	3.13826	427.116	0	1											baseline, no depression	0.189564	76.065	1.64	14	0	0	2	1	50.6	1.508	22.2509	0	4.33159
26	18	IFA	1180.53	7.0147	5.0419	68.0352	103.429	0.491143	186.498	1	0											baseline, no depression	0.120371	72.06	1.255	12	0	0	2	1	44.05	1.477	20.1923	0	4.2775
23	18	IFA	2205.87	12.8388	10.4685	123.663	242.307	1.91283	324.849	0	1											baseline, no depression	0.777194	51.76	2.1	12	0	0	2	1	53.1	1.59	21.0039	0	3.94662
27	22	MM	2425.71	12.171	9.8229	106.34	184.994	1.69937	445.297	0	1											baseline, no depression	-0.918555	33.305	1.055	13	0	0	2	1	41.3	1.59	16.3364	1	3.50571
29	22	IFA	1699.59	12.4562	8.00556	155.015	265.351	3.75968	873.059	0	1											baseline, no depression	-0.572362	44.3	1.315	13	0	0	2	1	36.2	1.447	17.2891	1	3.79099
25	23	FA	1670.2	11.8825	7.56064	140.425	204.163	2.48559	333.926	0	1											baseline, no depression	-0.118463	14.51	0.78	12	1	0	2	1	47.4	1.547	19.806	0	2.67484
24	20	FA	2762.96	17.5608	12.3421	171.458	314.33	1.33093	362.921	0	1											baseline, no depression	-0.0556156	89.62	1.965	13	0	0	3	1	44.9	1.531	19.1556	0	4.49558
26	19	IFA	1196.26	10.2473	7.05116	86.3536	164.601	0.762914	309.148	0	1											baseline, no depression	-0.856843	213	1.465	13	0	0	2	1	38	1.436	18.4278	1	5.36129
27	19	MM	2311.59	23.2266	11.2388	243.148	347.317	2.2609	460.415	0	1											baseline, no depression	0.255745	109.75	1.9	14	0	0	4	1	45.4	1.553	18.824	0	4.6982
31	29	IFA	2103.77	15.7918	8.95689	209.04	231.085	3.24202	324.266	0	0											baseline, no depression	0.278441	85.345	1.69	13	0	0	2	1	48	1.4405	23.1321	0	4.4467
36	24	MM	1818.77	14.4523	9.89623	173.455	253.365	4.36307	1314.74	0	0											baseline, no depression	0.808355	126.35	2.275	14	0	0	2	1	41.9	1.4405	20.1924	0	4.83906
33	31	FA	2922.84	19.7674	12.8005	242.063	470.666	1.32591	737.255	0	1											baseline, no depression	-0.952215	51.085	1.55	11	0	1	2	1	44.7	1.46	20.9702	0	3.93349
21	20	MM	1629.58	15.0717	8.70394	223.103	274.786	1.1724	172.459	0	1											baseline, no depression	0.397565	54.555	1.015	12	0	0	3	1	47.4	1.4775	21.7132	0	3.99921
36	22	MM	1770.82	11.7107	12.1362	277.076	286.994	2.71287	451.436	1	1											baseline, no depression	0.928091	80.885	1.08	11	0	1	2	1	48.1	1.529	20.5745	0	4.39303
21	19	FA	1458.98	12.7229	6.47686	143.95	288.526	1.92614	652.025	0	0											baseline, no depression	1.48399	118.95	1.385	13	0	0	3	1	47.4	1.5505	19.7167	0	4.7787
26	22	IFA	1555.35	11.5935	6.5867	151.483	180.998	0.900638	165.19	0	1											baseline, no depression	0.0009025	36.49	1.855	13	0	0	2	1	45.4	1.521	19.6244	0	3.59704
24	25	FA	1678.33	11.522	8.2162	121.274	152.89	1.5563	570.779	0	0											baseline, no depression	1.41752	65.86	1.65	11	0	1	4	1	38.5	1.5045	17.0089	1	4.18753
28	22	IFA	1987.29	12.8629	9.61023	85.6962	239.307	0.769029	196.424	0	1											baseline, no depression	-0.0553503	37.805	1.385	16	0	0	2	0	43.4	1.5565	17.914	1	3.63244
26	23	IFA	2194.09	21.2206	10.045	224.009	280.546	2.08689	709.544	0	0											baseline, no depression	2.07993	59.035	1.6	12	0	0	4	1	45.3	1.52	19.607	0	4.07813
26	23	FA	1836.88	12.0058	9.27079	163.323	198.32	0.78081	106.264	1	0											baseline, no depression	0.170586	217.15	1.59	12	0	0	4	1	54.85	1.5915	21.6553	0	5.38059
29	26	FA	1701	9.71416	8.34474	121.937	166.104	0.686443	155.64	0	1											baseline, no depression	-0.763024	86.17	1.4	14	0	0	2	1	35.6	1.5155	15.5002	1	4.45632
21	20	IFA	1523.47	7.91641	6.44659	60.3956	126.192	2.25022	205.494	0	1											baseline, no depression	-0.57226	37.545	1.115	11	0	1	2	1	38.6	1.47	17.8629	1	3.62554
31	26	MM	2380.82	19.5114	10.9368	258.181	379.32	2.27084	315.579	0	0											baseline, no depression	0.627098	54.65	1.555	14	0	0	4	1	47.4	1.615	18.1733	1	4.00095
24	22	MM	1685.92	10.46	7.97495	87.5702	128.301	0.493743	122.297	0	1											baseline, no depression	-0.347461	49.56	1.17	13	0	0	2	1	41	1.4385	19.8136	0	3.90318
30	27	IFA	3117.37	28.3722	16.1248	319.651	581.024	2.62363	527.274	0	1											baseline, no depression	0.241335	16.675	1.08	13	1	0	2	1	43.4	1.505	19.1609	0	2.81391
36	28	IFA	1972.31	11.9533	9.2873	101.957	211.953	0.511867	110.35	0	1											baseline, no depression	-0.904328	21.57	0.87	13	1	0	2	1	46.4	1.5255	19.9385	0	3.0713
24	22	MM	1650.68	10.2309	8.30354	74.7849	106.082	0.448343	124.305	0	1											baseline, no depression	-0.993616	54.955	1.035	12	0	0	2	1	41.7	1.4305	20.3779	0	4.00652
30	20	IFA	2152.12	14.1826	8.04737	97.1419	361.035	0.540171	497.723	0	1	1	IFA	0	2	0	0	3	1	0	0	both depression and baseline	-0.0768216	112.9	2.245	12	0	0	2	1	43.4	1.529	18.5641	0	4.7265	1
24	22	FA	1985.75	11.4991	9.08375	88.3583	210.39	0.817257	411.291	0	1	1	FA	0	0	0	0		1	0	0	both depression and baseline	0.344948	32.16	1.81	12	0	0	3	1	41.6	1.5255	17.8759	1	3.47072	1
27	25	FA	2005.9	16.8426	10.7559	255.026	262.966	2.022	616.005	0	0											baseline, no depression	2.10484	38.39	1.31	14	0	0	4	1	45.7	1.565	18.659	0	3.6478
27	18	MM	941.896	5.11989	4.59763	48.4143	41.1057	0.211886	41.7371	0	1											baseline, no depression	-0.267923	144.35	1.11	12	0	0	2	1	36.75	1.4925	16.4979	1	4.97224
33	22	FA	1846.57	10.9289	8.45624	55.2485	225.08	1.91041	201.54	0	1											baseline, no depression	0.0604008	124.25	1.075	13	0	0	2	1	50.75	1.515	22.1111	0	4.8223
23	19	MM	1232.75	8.48443	5.94269	108.986	155.694	0.522057	263.731	0	1											baseline, no depression	-0.569378	69.035	1.68	15	0	0	3	1	48	1.5925	18.927	0	4.23461
26	24	FA	3316.98	21.753	18.6414	197.035	290.916	4.63169	1133.94	0	0	0	FA	0	0	0	0	0	0	0	0	both depression and baseline	1.75257	21.79	0.89	12	1	0	4	1	51.8	1.5585	21.3263	0	3.08145	1
32	25	IFA	1983.23	19.2097	11.0826	209.529	423.687	2.62083	406.891	0	1											baseline, no depression	0.277898	114.55	2.62	13	0	0	2	1	37	1.43	18.0938	1	4.74101
36	25	MM	1887.51	13.9717	9.90943	319.422	313.655	2.71764	459.115	1	1											baseline, no depression	1.93227	154.8	1.625	12	0	0	2	1	46.9	1.58	18.7871	0	5.04213
22	21	MM	1943.75	12.4396	9.78114	118.814	113.354	0.490971	101.806	0	1											baseline, no depression	-0.289214	62.645	1.895	13	0	0	3	1	46.9	1.4855	21.2534	0	4.13748
31	25	IFA	2131.81	18.5306	10.7675	285.989	454.775	1.98826	238.309	0	0											baseline, no depression	-0.762743	82.47	1.34	15	0	0	2	1	52.6	1.5825	21.0038	0	4.41244
23	20	IFA	3065.5	18.1216	13.0795	147.604	386.787	0.558543	189.335	0	1											baseline, no depression	-0.0533928	27.28	1.42	12	1	0	2	1	42.7	1.531	18.217	1	3.30615
23	19	MM	3177.01	15.069	14.2085	100.397	308.716	1.86514	164.537	1	1	2	MM	3	3				1	0		both depression and baseline	-0.770941	51.75	1.895	13	0	0	2	1	38.5	1.488	17.3882	1	3.94642	2
23	20	FA	1340.35	6.96421	5.93055	68.0732	80.2948	0.3993	20.5629	0	1											baseline, no depression	-0.900873	18.27	0.96	12	1	0	2	1	50.2	1.588	19.9069	0	2.90526
30	19	IFA	1646.56	9.54947	7.1814	39.1429	235.735	0.440571	65.3603	0	1											baseline, no depression	-0.209432	45.81	2.045	12	0	0	2	1	35.9	1.46	16.8418	1	3.8245
21	18	FA	1569.27	10.0676	6.03266	81.5263	179.238	1.03789	281.909	0	1											baseline, no depression	-0.301793	21.165	1.56	13	1	0	2	1	45	1.554	18.6342	0	3.05235
26	21	FA	1085.46	5.74511	5.15229	50.8059	65.7671	0.589486	175.36	1	1											baseline, no depression	-0.129764	75.16	1.37	13	0	0	1	1	48	1.513	20.9683	0	4.31962
25	22	IFA	1469.72	6.46246	7.15631	14.2049	59.2936	0.352543	41.9286	1	1											baseline, no depression	-0.297838	62.185	1.23	12	0	0	2	1	42	1.478	19.2265	0	4.13011
28	24	FA	1571.51	10.2655	7.19246	82.9137	170.882	1.26618	180.002	0	1											baseline, no depression	-0.245079	57.71	1.65	14	0	0	2	1	44	1.57	17.8506	1	4.05543
30	27	IFA	2033.57	12.6885	9.82253	256.379	216.946	1.30048	370.123	0	1											baseline, no depression	-0.733048	117.25	1.465	13	0	0	2	1	38.1	1.42	18.8951	0	4.76431
21	23	FA	1767.33	8.31133	7.73672	61.5577	300.93	0.282314	14.7014	1	1											baseline, no depression	-0.420991	30.82	2.385	12	0	0	1	1	40.3	1.46	18.906	0	3.42816
29	20	MM	2717.52	21.6776	14.8092	270.99	330.45	1.6072	507.059	1	1											baseline, no depression	-0.570313	87.995	1.24	12	0	0	2	1	43	1.47	19.8991	0	4.47728
26	20	IFA	2334.01	24.6608	10.133	402.393	395.682	1.47567	1362.91	0	1	2	IFA	0	0	2	3	0	1	0	0	both depression and baseline	0.27875	111.1	1.695	13	0	0	3	1	54.1	1.57	21.9481	0	4.71043	2
21	18	MM	1925.4	13.3007	9.65543	107.437	181.159	0.695314	270.58	0	1											baseline, no depression	-0.419999	137.55	2.09	13	0	0	3	1	43.2	1.526	18.5513	0	4.92399
26	22	FA	1895.43	10.95	8.56285	77.639	137.945	0.726124	246.11	0	1											baseline, no depression	-0.534985	29.63	1.355	13	1	0	2	1	46.8	1.548	19.5301	0	3.38879
23	19	MM	917.559	5.82002	4.73787	105.125	100.18	1.30557	222.617	0	1											baseline, no depression	-0.952918	125.25	2.43	13	0	0	2	1	47	1.513	20.5315	0	4.83031
21	18	IFA	2245.94	11.4267	10.4136	98.8565	214.586	0.909286	297.149	0	1											baseline, no depression	-1.10058	130.35	1.805	13	0	0	3	1	34.2	1.485	15.5086	1	4.87022
31	27	FA	1145.12	6.03124	5.20904	12.8043	53.7057	0.445143	176.229	0	0											baseline, no depression	-0.203913	45.29	1.61	13	0	0	2	1	46.6	1.567	18.9779	0	3.81309
25	24	MM	2788.36	17.1516	12.3074	183.529	250.33	3.98705	881.682	0	1											baseline, no depression	0.963256	187.8	2.115	13	0	0	2	1	36.4	1.46	17.0764	1	5.23538
37	33	IFA	2155.86	17.5288	10.3963	213.558	375.411	3.44676	723.066	0	1											baseline, no depression	1.09727	115.3	1.58	13	0	0	2	1	43	1.496	19.2135	0	4.74754
28	21	FA	2551.02	17.1993	12.6335	160.851	295.388	1.041	262.992	0	1											baseline, no depression	-0.855635	62.16	1.97	15	0	0	2	1	53.7	1.688	18.8465	0	4.12971
28	20	MM	1256.85	11.2534	6.94423	305.732	196.945	0.78828	194.871	0	1											baseline, no depression	0.608927	32.98	1.16	13	0	0	2	1	44.8	1.5335	19.0507	0	3.4959
32	23	IFA	2664.65	20.5692	12.2551	237.899	438.929	3.36346	433.554	0	0											baseline, no depression	0.102272	21.555	1.02	13	1	0	4	1	48.3	1.5725	19.5329	0	3.07061
30	21	IFA	2531.74	19.8878	12.9846	253.761	407.879	1.76651	258.88	1	1	2	IFA	4	5	1	3	0	1	1	0	both depression and baseline	0.43712	79.235	1.465	14	0	0	2	1	48.7	1.593	19.191	0	4.37242	2
32	19	MM	1555.71	9.05915	7.49298	70.5639	104.388	0.520371	252.497	0	1											baseline, no depression	-0.143126	54.365	3.565	14	0	0	2	1	41.3	1.57	16.7552	1	3.99572
26	21	FA	1984.93	13.3396	9.268	168.274	206.009	0.494429	193.089	0	1											baseline, no depression	0.697497	60.095	0.995	12	0	0	3	1	47.8	1.5555	19.7555	0	4.09593
25	22	MM	2665.76	16.7841	10.4905	303.203	277.929	1.08019	407.771	1	1											baseline, no depression	0.015292	26.025	1.505	12	1	0	3	1	49.7	1.6025	19.3535	0	3.25906
34	22	IFA	2011.28	16.5812	9.78513	146.718	212.347	1.47211	427.404	0	0											baseline, no depression	2.04147	74.41	1.58	12	0	0	4	1	47.7	1.4855	21.6159	0	4.30959
31	24	FA	2728.32	27.0262	15.8349	421.85	473.535	3.79397	814.636	0	0											baseline, no depression	1.5417	76.725	1.425	13	0	0	4	1	54.05	1.64	20.0959	0	4.34023
30	22	IFA	2907.41	17.5726	10.811	148.35	270.464	0.370314	244.628	0	1											baseline, no depression	0.413165	86.68	1.48	14	0	0	2	1	49.8	1.585	19.8231	0	4.46222
25	25	FA	1436.72	10.1034	7.23737	90.2129	188.789	0.727029	283.637	1	1											baseline, no depression	-1.40157	109.795	1.985	10	0	1	2		39.6	1.4885	17.873	1	4.69862
27	25	IFA	2455.35	18.1222	11.1808	128.284	263.184	3.49066	693.509	0	0											baseline, no depression	0.995362	94.185	1.125	13	0	0	4	1	37.05	1.491	16.6661	1	4.54526
26	24	MM	1188.44	6.2153	5.77937	66.7093	66.6957	0.272914	62.0457	0	1											baseline, no depression	0.158112	32.34	2.405	13	0	0	3	1	42.4	1.5245	18.2436	1	3.4763
35	32	FA	1334.5	5.9762	5.40789	46.7817	110.218	0.579371	97.4949	0	1											baseline, no depression	0.36223	27.89	1.485	13	1	0	2	1	46.8	1.53	19.9923	0	3.32827
32	19	IFA	2385.36	18.9292	10.5652	219.781	276.586	0.974776	487.68	0	1											baseline, no depression	2.15398	154.95	1.955	14	0	0	3	0	46.35	1.46	21.7442	0	5.0431
30	21	MM	1794.33	18.2238	8.85783	279.912	312.564	2.61297	849.177	0	0	1	MM	0	0	0	0		1	0	0	both depression and baseline	0.717228	194.4	1.925	13	0	0	4	1	51.1	1.5295	21.8435	0	5.26992	1
32	19	FA	1745.56	10.8218	6.05919	114.573	156.354	0.511571	401.726	0	1											baseline, no depression	0.62059	212.2	1.955	14	0	0	2	1	39.4	1.5755	15.873	1	5.35753
30	26	IFA	2377.97	28.8535	14.3045	341.646	713.107	20.0155	1482.51	0	1	1	IFA	0			3		1	0	0	both depression and baseline	0.229863	98.21	2.005	14	0	0	2	1	48.8	1.465	22.7376	0	4.58711	1
26	23	FA	1919.64	13.3956	9.48362	208.549	199.506	0.373943	142.869	0	1	2	FA	0					1	0		both depression and baseline	0.0398346	35.405	1.075	13	0	0	2	1	38.75	1.546	16.2126	1	3.56685	2
29	29	MM	1707.34	9.51105	7.44416	103.57	161.182	0.170968	33.9383	0	1											baseline, no depression	-0.863604	31.285	1.36	15	0	0	1	1	48.6	1.57	19.7168	0	3.44314
23	21	IFA	2431.69	17.0314	8.68464	243.339	282.595	3.22017	1088.64	0	1											baseline, no depression	0.423586	157.2	1.74	13	0	0	3	1	44.4	1.557	18.3149	1	5.05752
30	19	FA	2145.96	17.0683	10.6211	243.786	305.748	1.87363	548.374	0	1											baseline, no depression	0.512247	113.355	1.24	12	0	0	2	1	39.4	1.547	16.4632	1	4.73053
33	32	FA	2559.47	20.6229	12.9256	197.579	391.655	4.92211	472.133	1	1	0	FA	5	0	0			0	1		both depression and baseline	-0.874354	71.015	0.865	11	0	1	1	1	51	1.553	21.1459	0	4.26289	1
37	27	FA	2170.56	14.7898	9.8299	157.275	276.544	0.553557	167.057	0	1											baseline, no depression	-0.597235	80.795	1.47	11	0	1	2	1	39.9	1.45	18.9774	0	4.39192
27	24	MM	2302.9	13.1784	10.2182	143.985	183.399	1.37338	239.285	0	1											baseline, no depression	-0.609909	64.785	1.915	14	0	0	3	1	47.75	1.541	20.108	0	4.17107
35	24	MM	1188.86	6.38268	5.56264	22.6668	96.5819	0.602057	45.7029	1	1											baseline, no depression	-0.415618	64.355	1.335	14	0	0	2	1	39.35	1.492	17.6769	1	4.16441
25	21	FA	2161.76	15.6056	10.1615	189.772	186.359	0.698	263.048	0	1	0	FA	0	3		0		0	0	0	both depression and baseline	0.53904	22	1.355	14	1	0	2	1	39.5	1.49	17.792	1	3.09104	1
27	26	MM	3140.95	26.4793	17.9197	306.921	541.165	1.34346	190.899	1	1											baseline, no depression	-0.511949	104.36	1.695	14	0	0	3	1	43.2	1.502	19.1489	0	4.64785
27	21	FA	1980.42	10.6112	9.45015	53.334	160.141	1.34989	192.694	1	1	0	FA	3	0	0	0		0	0	0	both depression and baseline	-0.554203	74.91	1.54	12	0	0	2	1	41.5	1.4975	18.5061	0	4.31629	1
35	21	FA	1470.67	8.90037	6.9269	81.9816	95.6821	0.301529	119.374	1	1											baseline, no depression	-0.956031	128.4	1.155	13	0	0	2	1	41.4	1.5005	18.3877	1	4.85515
22	19	MM	3958.95	26.829	17.9154	285.371	398.641	3.772	743.481	0	1											baseline, no depression	-0.7824	23.695	1.635	15	1	0	3	1	48.3	1.628	18.2238	1	3.16526
25	22	IFA	1863.29	15.7126	9.00687	213.224	342.594	3.12082	487.861	0	1											baseline, no depression	0.223729	202.85	1.56	13	0	0	3	1	43.45	1.52	18.8063	0	5.31247
23	20	MM	1799.41	14.5557	8.7939	185.266	230.365	1.29943	245.639	0	1	0	MM	8	0	0	0		0	1	0	both depression and baseline	-0.924899	41.505	1.96	13	0	0	2	1	50.7	1.518	22.0021	0	3.72581	1
23	22	IFA	1151.14	9.65806	5.55605	106.454	123.097	0.772714	254.986	0	0	6	IFA	4	0	1	0	0	1	0	0	both depression and baseline	0.589199	88.85	1.5	15	0	0	4		43.1	1.503	19.0792	0	4.48695	3
26	24	FA	1942.72	12.7004	9.0769	165.43	173.608	1.09792	312.379	0	0	0	FA	0	0		0	0	0	0	0	both depression and baseline	0.0591172	28.35	2.165	13	1	0	3	1	52.4	1.551	21.7825	0	3.34463	1
29	25	IFA	1701.94	12.4113	8.3416	191.449	212.47	2.09763	250.648	0	1											baseline, no depression	0.322128	49.45	1.41	14	0	0	4	1	42.2	1.518	18.3134	1	3.90096
0	26	MM	2937.24	22.9685	15.6777	176.562	327.534	3.26054	960.19	0	0											baseline, no depression	1.15636	98.165	2.045	14	0	0	4	1	45.3	1.47	20.9635	0	4.58665
26	24	FA	1299.11	8.9214	5.96467	76.4591	126.885	1.25931	327.574	0	0											baseline, no depression	0.13104	87.86	1.435	12	0	0	2	1	31.6	1.473	14.564	1	4.47574
27	23	IFA	2437.1	15.4156	10.2922	92.4248	284.91	3.23072	536.506	0	0											baseline, no depression	1.43979	27	1.085	12	1	0	4	1	46.4	1.538	19.6158	0	3.29584
27	22	MM	3669.31	30.8966	18.7498	497.652	544.582	4.1938	1126.87	0	0											baseline, no depression	1.78426	114.8	1.725	13	0	0	4	1	43.8	1.516	19.0579	0	4.74319
0	21	IFA	2502.3	13.7101	10.8192	188.647	191.921	1.97318	296.816	1	0											baseline, no depression	1.44012	159.55	2.015	14	0	0	4	1	56	1.576	22.5463	0	5.07236
30	20	FA	1996.99	16.6523	10.3203	133.421	289.651	0.90029	348.677	0	1	2	FA	4	10	1	0	9	1	1	0	both depression and baseline	0.150779	104.995	1.335	15	0	0	2	1	50.7	1.54	21.378	0	4.65391	2
28	22	MM	1655.92	9.63763	7.54911	66.1154	99.8849	0.245771	153.151	0	1											baseline, no depression	-0.437747	9.04	0.735	12	1	0	2	1	39	1.5	17.3333	1	2.20166
25	25	FA	1550.34	10.7951	7.08436	90.0974	147.518	0.768086	181.195	1	1											baseline, no depression	0.0588582	40.825	1.385	13	0	0	2	1	50.2	1.603	19.536	0	3.7093
21	19	IFA	1403.96	10.8114	6.66637	128.064	243.743	3.91746	928.239	0	1											baseline, no depression	-0.439647	35.87	1.315	14	0	0	3	1	47.2	1.528	20.216	0	3.5799
28	26	MM	1877.24	8.98214	9.12882	41.6415	92.5634	1.38251	156.118	0	1											baseline, no depression	-0.437077	53.215	1.555	14	0	0	2	1	38.5	1.551	16.0043	1	3.97434
33	20	FA	1968.18	14.3441	10.1376	234.684	321.94	1.7176	500.19	0	1	7	FA	7	0	0	0		1	1	0	both depression and baseline	-0.290254	173.15	1.105	12	0	0	2	1	39.8	1.468	18.4685	1	5.15416	3
35	22	IFA	1842.38	11.3721	7.80573	50.7473	158.218	1.5811	180.963	0	1	0	IFA	0	0	0	0		0	0	0	both depression and baseline	-0.311753	81.53	1.02	13	0	0	2	1	40.15	1.532	17.1068	1	4.40097	1
32	19	IFA	2889.33	18.1653	13.7347	159.998	308.778	4.49046	583.226	0	1											baseline, no depression	-1.3597	52.29	2.89	14	0	0	2	1	47.8	1.458	22.486	0	3.95681
27	25	MM	1645.55	7.92722	7.84368	20.5713	92.2152	0.432314	158.797	0	1											baseline, no depression	-0.660841	124.2	1.565	15	0	0	2	1	42.8	1.468	19.8606	0	4.82189
22	18	MM	1410.24	11.8996	6.8351	123.305	211.423	2.18115	235.376	0	1											baseline, no depression	-0.177504	62.565	2.315	12	0	0	2	1	44.1	1.538	18.6434	0	4.13621
34	19	MM	1747.48	12.2968	7.82569	113.177	204.081	2.76846	314.007	0	1											baseline, no depression	0.688055			13		0	2	1	40.15	1.575	16.1854	1
24	20	IFA	3482.53	27.1981	16.9391	278.786	499.841	7.48671	1753.16	0	1											baseline, no depression	0.557702	62.695	1.76	14	0	0	2	1	40.7	1.468	18.8861	0	4.13828
25	18	FA	1758.37	11.6017	7.54552	127.265	180.785	1.1708	177.836	0	1											baseline, no depression	0.761317	245.05	2.08	14	0	0	2	1	56.6	1.618	21.6202	0	5.50146
23	20	MM	2575.02	23.2172	12.6395	421.97	420.115	2.97539	456.848	0	0											baseline, no depression	1.05001	36.035	1.625	14	0	0	3	1	49.8	1.558	20.5161	0	3.58449
29	19	FA	1957.8	17.1074	10.0405	237.443	286.936	2.86753	509.897	0	1											baseline, no depression	-0.113629	56.17	1.135	13	0	0	2	1	47.6	1.518	20.6568	0	4.02838
35	17	FA	1991.21	12.8379	9.05837	155.023	313.937	0.731314	262.994	0	1											baseline, no depression	0.19258	230.4	4.45	13	0	0	2	1	48.4	1.561	19.8628	0	5.43982
28	25	IFA	1938.57	12.7869	8.73929	147.407	192.509	0.653143	224	0	1											baseline, no depression	-0.721413	59.6	2.145	13	0	0	2	1	45.4	1.512	19.8588	0	4.08766
30	27	FA	1515.7	9.57887	6.648	124.896	196.942	1.69292	275.762	1	0											baseline, no depression	1.32639	176.45	1.645	14	0	0	2	1	42	1.492	18.8674	0	5.17304
30	20	MM	2446.71	18.6011	15.3633	154.864	325.18	3.23673	355.709	1	1	12	MM	0	0	0	0		2	0	0	both depression and baseline	-0.817393	42.3	1.345	12	0	0	3	1	45.35	1.523	19.5514	0	3.74479	3
27	21	IFA	2642.04	13.238	10.5408	127.303	179.129	0.471914	205.11	0	0											baseline, no depression	0.160327	124	1.245	12	0	0	4	1	38.3	1.498	17.0677	1	4.82028
30	25	IFA	1931.05	11.9347	9.25955	114.12	263.593	0.254732	42.5425	0	1											baseline, no depression	-0.0177758	34.655	1.71	13	0	0	3	1	47	1.554	19.4624	0	3.54544
28	24	FA	2675.23	23.7804	12.9178	288.73	466.739	5.58088	764.72	0	1											baseline, no depression	-0.0984645	183.3	2.075	14	0	0	2	1	44.9	1.599	17.561	1	5.21112
28	27	MM	1583.05	8.96852	7.3092	53.3052	121.813	0.853086	182.326	0	0											baseline, no depression	-0.117968	151	2.02	15	0	0	2	1	42.8	1.483	19.4608	0	5.01728
26	21	IFA	5357.67	43.7775	22.5189	595.372	871.691	7.1462	1322.4	1	1	0	IFA	0			0		0	0	0	both depression and baseline	0.392663	48.905	3.94	14	0	0	2	1	48.1	1.566	19.6138	0	3.88988	1
24	22	MM	1904	12.3652	9.52656	104.09	239.541	2.25358	743.97	0	1											baseline, no depression	1.2135	118.3	1.265	14	0	0	3	1	45.6	1.513	19.9199	0	4.77322
35	17	FA	3781.82	30.2864	17.2508	668.158	698.603	4.84513	1276.8	0	1											baseline, no depression	-0.45919	173.3	1.79	11	0	1	2	1	48.9	1.539	20.6458	0	5.15502
28	20	MM	1293.5	8.86929	5.75426	71.1911	132.718	2.06323	264.451	0	1											baseline, no depression	0.0268604	129.55	1.66	14	0	0	2	1	50	1.571	20.259	0	4.86407
33	27	MM	1230.79	10.2327	5.83385	165.186	118.43	0.607581	72.4414	1	0											baseline, no depression	-0.794057	106.295	1.305	13	0	0	3	1	47.2	1.64	17.5491	1	4.66622
24	23	FA	1916.63	10.4027	9.69391	78.8983	125.399	0.7884	156.667	1	1											baseline, no depression	-0.239264	38.56	1.89	11	0	1	2	1	56.4	1.546	23.5972	0	3.65221
28	21	MM	2068.96	17.7199	11.1137	342.169	329.582	4.08514	1258.41	0	0											baseline, no depression	2.1513	126.6	1.96	13	0	0	2	1	43.6	1.531	18.601	0	4.84103
30	25	IFA	2146.3	15.2992	10.4347	172.839	263.635	1.53129	485.961	0	1											baseline, no depression	1.65988	121.7	1.545	13	0	0	2	1	43.85	1.5215	18.942	0	4.80156
34	31	IFA	2221.52	19.9323	11.0111	281.039	308.709	1.68064	351.733	0	0											baseline, no depression	0.475328	94.22	1.695	15	0	0	3	1	46.9	1.597	18.3892	1	4.54563
23	22	IFA	1994.77	10.569	9.2632	49.7983	148.701	0.840357	327.382	0	0											baseline, no depression	-0.0837182	56.91	1.755	12	0	0	2	1	43.6	1.61	16.8203	1	4.04147
23	18	FA	1521.72	9.49101	7.02802	74.2743	136.599	1.32763	127.426	0	1											baseline, no depression	-0.6936	43.5	3.775	15	0	0	3	1	51.55	1.5055	22.744	0	3.77276
32	30	FA	2047.19	11.8488	8.68459	55.774	223.377	0.931648	185.085	0	0											baseline, no depression	0.238928	72.935	1.685	12	0	0	4	1	42.9	1.453	20.3201	0	4.28957
25	23	MM	1918.37	15.5254	8.67399	181.085	278.563	2.8942	481.217	0	0											baseline, no depression	0.0394896	42.3	1.515	14	0	0	4	1	43	1.52	18.6115	0	3.74479
31	24	FA	1844.97	12.8777	7.38254	203.968	166.495	1.3625	518.186	0	0	1	FA	0	0	0	0	3	1	0	0	both depression and baseline	0.479152	72.8	1.3	13	0	0	4	1	41.9	1.5765	16.8588	1	4.28772	1
27	23	IFA	1390.64	11.0165	6.73657	128.13	145.349	1.9429	207.834	0	0	0	IFA	0	0	3	0		0	0	0	both depression and baseline	0.555075	13.185	1.655	14	1	0	3	1	38.45	1.5055	16.9643	1	2.57908	1
28	26	IFA	1564.26	12.7229	8.2846	236.495	138.28	1.09637	230.079	0	0											baseline, no depression	2.36772	138	1.66	13	0	0	4	0	42.2	1.4805	19.2529	0	4.92725
23	22	FA	974.549	6.95941	5.03592	152.214	86.5036	0.255307	65.6307	1	1											baseline, no depression	-0.143923	38.11	1.43	12	0	0	3	1	45.25	1.506	19.9512	0	3.64048
33	29	MM	2208.24	17.9339	8.44094	185.969	295.852	3.67764	443.408	0	0											baseline, no depression	1.51205	47.54	1.575	13	0	0	4	1	44	1.5445	18.4449	1	3.86157
0	22	IFA	2023.57	11.8042	8.43184	130.558	247.024	0.823286	178.764	0	1											baseline, no depression	-0.162002	48.61	2.345	14	0	0	2	1	42.9	1.5275	18.3863	1	3.88383
22	19	MM	3060.54	24.4025	14.0687	283.309	523.687	3.51954	562.779	1	1	5	MM	8	0	0			1	1		both depression and baseline	0.406873	54.325	1.785	12	0	0	2	1	52.9	1.529	22.6277	0	3.99498	3
29	20	FA	1097.38	8.7032	6.48843	107.891	177.197	0.594057	152.103	0	1	3	FA	0	0	3	0	0	1	0	0	both depression and baseline	0.548238	36.5	1.24	11	0	1	3	1	43.4	1.49	19.5487	0	3.59731	2
28	25	IFA	3227.17	23.4464	14.3862	227.365	593.259	3.52236	546.399	0	1											baseline, no depression	0.240056	14.245	1.425	14	1	0	2	1	49.9	1.6375	18.6096	0	2.65641
31	20	IFA	2165.8	13.652	10.4355	67.8939	158.535	3.6785	735.159	0	0											baseline, no depression	0.822194	275.25	2.12	14	0	0	2	1	50.88	1.53	21.7352	0	5.61768
28	25	FA	1482.54	9.38676	8.17309	40.0954	146.417	1.24354	248.934	0	1											baseline, no depression	0.124482	161	1.775	13	0	0	2	1	42.65	1.4745	19.6169	0	5.0814
29	24	FA	1834.21	13.0441	9.86956	71.2199	228.274	2.52509	261.302	1	1											baseline, no depression	0.78522	70.745	1.15	14	0	0	2	1	48.15	1.56	19.7855	0	4.25908
24	21	IFA	2466.16	25.3229	12.6813	373.91	524.613	4.23418	1109.48	1	0											baseline, no depression	1.69585	55.43	2.67	16	0	0	3	1	49.4	1.6	19.2969	0	4.01512
30	25	IFA	2471.05	15.6423	9.57605	99.1876	200.456	1.76817	552.138	0	1											baseline, no depression	1.65323	15.845	1.675	15	1	0	3	1	46.75	1.4505	22.2201	0	2.76285
29	27	MM	1828.17	14.7503	8.68973	227.914	246.071	2.0409	313.205	0	0											baseline, no depression	1.45982	33.41	1.47	13	0	0	4	1	51.4	1.59	20.3315	0	3.50886
33	27	MM	1952.21	10.9404	8.90493	124.668	209.66	2.76811	655.697	0	0											baseline, no depression	1.6461	112.45	1.34	13	0	0	4	1	43.1	1.5155	18.7657	0	4.72251
27	24	MM	2938.89	25.6675	12.7929	371.35	608.744	3.86361	866.981	0	0											baseline, no depression	1.59378	43.285	1.61	15	0	0	4	1	41.55	1.5855	16.5287	1	3.76781
25	21	MM	2238.9	13.0507	9.56954	129.246	231.449	0.780343	273.419	0	1											baseline, no depression	0.72262	79.19	2.14	13	0	0	2	1	47.9	1.5495	19.9504	0	4.37185
21	18	FA	2095.49	16.7391	12.3907	283.903	259.702	3.59606	672.659	1	1											baseline, no depression	0.367454	26.56	2.1	12	1	0	2	1	45.6	1.45	21.6885	0	3.27941
24	22	FA	3005.51	27.2711	13.8685	386.899	656.91	4.07311	657.353	0	0											baseline, no depression	0.780837	111.75	1.325	12	0	0	2	1	49.8	1.555	20.5953	0	4.71626
29	27	IFA	1530.46	10.784	6.69701	75.8956	125.179	1.23968	244.635	0	0											baseline, no depression	2.33586	53.775	1.435	12	0	0	4	1	43	1.48	19.6311	0	3.98481
23	21	IFA	1916.56	16.1149	10.7715	203.971	246.284	2.02877	432.083	0	0											baseline, no depression	0.384241	138.45	1.53	12	0	0	3		45.6	1.5855	18.1398	1	4.93051
25	24	FA	2165.6	22.6301	13.0061	301.696	333.093	1.33623	343.006	1	1											baseline, no depression	0.560777	79.525	1.425	14	0	0	3	1	38.4	1.472	17.7221	1	4.37607
25	22	IFA	1896.99	11.0947	8.73921	86.6165	114.076	1.58628	411.114	0	1	1	IFA	0	0	0	0		1	0	0	both depression and baseline	-0.45553	121.65	1.69	14	0	0	1	1	60	1.583	23.9436	0	4.80115	1
25	23	MM	1752.39	11.3258	9.06213	128.08	170.454	0.638781	256.119	0	1											baseline, no depression	0.243457	33.29	1.375	12	0	0	2	1	39.8	1.483	18.0968	1	3.50526
23	20	MM	2250.23	16.2813	10.0921	351.024	420.067	1.04091	513.053	1	1											baseline, no depression	-0.156064	27.73	1.51	14	1	0	2	1	40	1.57	16.2278	1	3.32252
33	26	MM	1951.24	13.1749	9.79636	94.3906	212.546	1.09949	447.042	1	1											baseline, no depression	-0.352591	266.9	1.62	13	0	0	2	1	37.2	1.473	17.145	1	5.58687
30	24	MM	2176.54	19.3313	10.1348	346.744	309.848	2.11682	266.148	0	1											baseline, no depression	-0.813853	201.3	1.5	16	0	0	2	1	32.7	1.384	17.0717	1	5.3048
25	19	MM	1902.29	12.6134	10.0463	143.853	303.684	1.37954	215.383	0	1	1	MM	0	0	0	0		1	0	0	both depression and baseline	0.115835	32.65	1.265	12	0	0	2	1	48.3	1.563	19.771	0	3.48584	1
22	20	IFA	1375.4	8.65498	6.60573	87.551	194.533	2.33729	210.528	1	1											baseline, no depression	0.243127	131	1.69	12	0	0	3	1	47.5	1.564	19.4187	0	4.8752
23	20	IFA	1987.06	17.797	10.3977	203.623	235.509	5.13891	1100.85	0	1											baseline, no depression	0.185851	50.535	1.235	12	0	0	3	1	53.9	1.573	21.7837	0	3.92267
28	24	MM	1600.55	10.3837	7.8169	98.0109	186.474	2.05569	371.405	0	0											baseline, no depression	0.31082	136.9	1.355	12	0	0	2	1	42.3	1.51	18.5518	0	4.91925
26	25	FA	1361.69	10.356	7.18459	94.5317	139.377	1.63369	231.777	1	0											baseline, no depression	0.76622	110.48	1.67	10	0	1	2	1	41	1.48	18.718	0	4.70483
28	22	FA	923.618	5.43404	3.74787	38.734	82.4264	0.474605	134.254	0	0											baseline, no depression	1.91822	72.8	1.54	12	0	0	2	1	39.9	1.492	17.924	1	4.28772
23	20	MM	1981.12	13.1568	9.29892	141.319	159.446	2.84386	600.379	0	1											baseline, no depression	-0.0196817	117.1	1.36	14	0	0	2	1	36	1.46	16.8887	1	4.76303
25	19	FA	1424.83	10.3597	6.90872	73.4433	132.37	1.79563	338.024	0	1											baseline, no depression	0.193759	58.66	1.815	14	0	0	2	1	51.8	1.538	21.8986	0	4.07176
25	23	IFA	1406.35	7.04843	6.4272	47.2667	92.8857	0.957714	294.583	0	1											baseline, no depression	-0.683047	44.94	1.715	16	0	0	2	1	38.9	1.457	18.3244	1	3.80533
28	21	FA	1700.85	12.8863	7.6704	98.4023	200.449	3.97928	723.003	0	1	6	FA	0	0	0	0		1	0	0	both depression and baseline	0.481381	85.2	1.465	15	0	0	2	1	36.4	1.466	16.9369	1	4.445	3
28	21	MM	2244.71	15.123	11.3409	278.079	336.857	1.61604	381.749	0	1											baseline, no depression	0.249652	43.96	1.47	11	0	1	1	1	46.9	1.578	18.8347	0	3.78328
26	19	IFA	4401.27	32.695	19.4696	362.53	685.083	1.67549	246.914	0	1	4	IFA	5	0	0	3	0	1	1	0	both depression and baseline	-0.16289	102.83	1.515	13	0	0	2	1	47	1.525	20.2096	0	4.63308	2
26	20	FA	2391.09	18.4536	12.4227	296.59	284.474	1.89249	424.191	1	0											baseline, no depression	0.471493	71.25	2.17	13	0	0	2	1	43.7	1.505	19.2934	0	4.26619
27	23	IFA	1881.92	10.8147	7.61453	136.9	184.403	0.644843	109.433	0	1											baseline, no depression	0.850184	50.085	1.96	16	0	0	2	1	52.2	1.642	19.3608	0	3.91372
22	25	FA	1211.5	11.478	5.67786	47.8181	114.261	0.605143	341.814	0	1											baseline, no depression	0.746572	216.6	2.64	14	0	0	2	1	49.1	1.52	21.2517	0	5.37805
30	24	MM	1612.07	10.4957	6.98023	112.208	164.746	2.2544	619.844	0	0	0	MM	2	0				0	0		both depression and baseline	1.89051	15.75	1.255	12	1	0	4	1	51.1	1.658	18.5888	0	2.75684	1
30	21	MM	2165.34	13.6543	9.30886	91.4653	232.138	2.01539	354.74	0	1	3	MM	0	0		0	2	1	0	0	both depression and baseline	0.288762	108.1	1.91	15	0	0	4	1	55.4	1.663	20.0321	0	4.68306	2
20	21	FA	2720.2	18.6211	12.116	276.889	274.362	2.0652	606.812	1	0											baseline, no depression	0.187575	29.76	1.65	10	1	1	2	1	46.1	1.507	20.299	0	3.39317
22	20	MM	3564.96	20.486	20.2235	105.392	554.254	3.12486	476.457	0	1											baseline, no depression	0.0255159	51.48	1.16	11	0	1	3	1	44.1	1.538	18.6434	0	3.94119
24	23	MM	1632.46	13.4713	6.87703	166.054	159.77	0.377571	98.6757	0	0											baseline, no depression	0.714404	69.075	1.73	14	0	0	2	1	42.8	1.546	17.9071	1	4.23519
24	24	IFA	2154.97	13.6536	10.4755	117.144	180.193	0.878571	272.089	1	1											baseline, no depression	-0.0695785	91.255	1.35	12	0	0	2	1	42	1.482	19.1229	0	4.51366
29	20	IFA	1874.42	10.4115	7.38826	102.682	158.124	0.633171	140.451	0	1											baseline, no depression	-0.487055	70.105	1.525	13	0	0	2	1	40.8	1.457	19.2194	0	4.24999
20	20	FA	2120.75	15.1378	9.72128	114.285	198.19	0.819771	324.664	1	1											baseline, no depression	-0.638677	22.245	1.545	14	1	0	2	1	44.3	1.4735	20.4034	0	3.10212
24	20	FA	2041.31	11.0447	8.80982	65.0756	241.004	0.988871	193.702	0	1											baseline, no depression	0.41486	29.48	1.195	15	1	0	3	1	39.2	1.448	18.696	0	3.38371
23	19	IFA	2011.4	11.3877	8.74887	85.0656	187.109	1.21197	145.88	0	1											baseline, no depression	-0.0710186	36.145	1.07	13	0	0	2	1	44.7	1.47	20.6858	0	3.58754
20	20	FA	1982.16	12.1645	7.01827	166.032	199.691	0.657029	467.279	0	0											baseline, no depression	0.777735	76.01	1.655	16	0	0	3	1	49.6	1.571	20.0969	0	4.33087
22	20	MM	2129.09	13.3187	8.24965	105.086	285.059	0.684707	168.055	0	0											baseline, no depression	0.827567	55.57	1.525	13	0	0	2	1	38.1	1.503	16.8658	1	4.01764
34	20	FA	2614.87	21.8417	14.7076	301.316	331.267	3.51504	648.612	0	0											baseline, no depression	0.8831	133.7	1.25	11	0	1	2	1	41.7	1.495	18.6575	0	4.8956
20	20	IFA	2503.55	18.342	11.1894	152.67	366.539	3.29264	718.116	0	1											baseline, no depression	0.332049	77.53	1.57	12	0	0	2		46	1.58	18.4265	1	4.35067
39	21	IFA	1488	7.4178	6.12155	31.4793	117.016	0.903839	128.854	0	1											baseline, no depression	-0.568792	154.4	1.975	14	0	0	2	1	47.9	1.5	21.2889	0	5.03955
18	18	MM	1631.87	8.9451	7.53574	82.1866	220.811	1.03905	182.779	1	1											baseline, no depression	-1.28843	106.4	1.44	14	0	0	1		42.4	1.52	18.3518	1	4.66721
28	18	IFA	2029.28	16.283	10.7212	329.613	269.93	0.610157	135.225	1	1											baseline, no depression	-0.966014	41.695	1.855	12	0	0	2	1	48.2	1.556	19.908	0	3.73038
28	19	FA	1795.73	11.8334	8.85181	216.037	181.522	1.27802	249.711	0	0											baseline, no depression	0.62129	69.075	2.09	15	0	0	2	1	46.6	1.54	19.6492	0	4.23519
30	25	IFA	2242.82	16.7133	10.8558	169.047	297.13	2.90037	556.74	0	1	2	IFA	0	0	0	0		1	0	0	both depression and baseline	0.571245	129.85	1.75	14	0	0	3	1	42.25	1.498	18.828	0	4.86638	2
27	21	FA	4026.23	32.6727	19.3757	412.999	488.229	1.83869	571.343	0	1											baseline, no depression	-0.502877	125.05	2.225	12	0	0	2	1	53.8	1.46	25.2393	0	4.82871
21	16	MM	1742.55	9.97077	7.90532	113.109	237.815	0.494171	215.337	0	1											baseline, no depression	0.0141776	36.97	1.45	13	0	0	2	1	45	1.503	19.9202	0	3.61011
24	22	FA	2168.52	15.6603	10.9663	212.243	335.451	3.71897	746.439	1	1											baseline, no depression	0.545067	42.5	1.175	14	0	0	3	1	43.4	1.606	16.8267	1	3.7495
29	21	IFA	2944.29	21.571	12.5407	369.403	364.339	2.60698	366.334	0	1											baseline, no depression	0.67138	343.8	1.35	13	0	0	2	1	53.8	1.55	22.3933	0	5.84006
28	25	FA	2234.45	14.931	9.47065	161.332	219.381	0.752971	125.97	1	1											baseline, no depression	0.0381243	51.995	1.3	12	0	0	2	1	46.5	1.474	21.4022	0	3.95115
30	25	IFA	1580.57	11.0404	7.51236	97.995	186.165	1.48271	175.682	0	0	5	IFA	7	6		0	0	1	1	0	both depression and baseline	0.455767	148.2	1.245	14	0	0	4	1	48.8	1.547	20.391	0	4.99856	3
35	20	IFA	2341.77	14.5724	9.52255	120.149	260.789	2.18689	283.435	1	1											baseline, no depression	0.680755	53.745	1.555	12	0	0	2	1	49.2	1.52	21.295	0	3.98425
32	22	MM	2018.31	12.9609	9.0515	186.915	214.847	1.52199	325.647	0	0											baseline, no depression	1.22691	126.65	1.46	14	0	0	4	1	45.85	1.525	19.7151	0	4.84143
24	20	IFA	2835.08	16.7165	14.4469	103.171	378.991	3.13026	295.763	0	1											baseline, no depression	0.441344	49.61	1.66	12	0	0	2	1	47.3	1.536	20.0483	0	3.90419
28	23	MM	1649.46	12.3574	8.24549	151.243	231.845	3.83438	498.708	1	0											baseline, no depression	0.231869	45.33	1.735	14	0	0	2	1	66.15	1.538	27.9652	0	3.81397
22	22	MM	1485.25	9.8716	7.90643	109.751	194.256	1.77446	104.537	1	1	0	MM	0	3	0	0		0	0	0	both depression and baseline	0.290276	91.11	1.76	12	0	0	2		58.6	1.556	24.2035	0	4.51207	1
22	21	FA	1814.55	14.8682	9.9662	274.762	297.897	3.50527	546.598	1	1											baseline, no depression	0.379235	91.105	1.315	14	0	0	3	1	43.8	1.572	17.7243	1	4.51201
27	24	MM	1681.64	12.543	7.17118	92.6258	174.534	0.743524	96.8343	1	1											baseline, no depression	-0.599746	6.51	0.97	12	1	0	2	1	46.9	1.55	19.5213	0	1.87334
32	18	FA	2645.18	12.5948	10.4979	58.6409	419.642	0.975714	191.591	0	1											baseline, no depression	-0.509494	58.28	1.29	11	0	1	1	1	45.5	1.645	16.8143	1	4.06526
20	18	MM	1520.37	8.51056	6.88053	46.4921	140.189	1.12924	266.552	1	1											baseline, no depression	-1.40111	90.555	1.61	13	0	0	2	1	46	1.561	18.8778	0	4.50596
24	23	MM	1979.41	11.8123	9.2258	69.5437	100.895	0.457171	109.901	0	1											baseline, no depression	-0.639681	33.71	1.025	14	0	0	1	1	38.8	1.4815	17.6778	1	3.5178
35	22	FA	1943.66	17.2028	10.5329	341.35	249.246	0.889881	318.66	0	1											baseline, no depression	-0.653698	125.25	0.94	13	0	0	2	1	40.2	1.486	18.2049	1	4.83031
29	26	MM	1939.09	10.7335	9.57838	40.5109	151.629	1.06366	82.8253	1	1											baseline, no depression	0.68387	68.685	1.97	13	0	0	3	1	41.4	1.471	19.1327	0	4.22953
21	19	FA	1419.23	6.76599	6.601	46.9439	154.47	0.513371	110.166	0	1											baseline, no depression	0.731775	101.195	2.06	15	0	0	2	1	40.8	1.56	16.7653	1	4.61705
36	24	MM	1795.32	9.7611	8.52035	97.8178	122.288	1.14731	129.966	0	1											baseline, no depression	-0.611493	94.07	1.415	13	0	0	2	>=2	49.35	1.4845	22.3937	0	4.54404
28	25	MM	958.527	4.80806	4.02174	36.5789	67.5091	0.3697	88.0649	1	1											baseline, no depression	-0.950168	80.655	1.535	11	0	1	2	1	52.1	1.617	19.9259	0	4.39018
40	29	FA	1962.35	12.7764	8.66123	110.937	225.456	0.738	226.982	0	1											baseline, no depression	0.470562	44.455	1.545	14	0	0	2	1	40.9	1.4545	19.3329	0	3.79448
27	23	IFA	1315.18	13.1277	7.52666	214.3	198.648	0.594629	105.731	0	0											baseline, no depression	3.17308	60.02	4.135	14	0	0	4	1	48.7	1.56	20.0115	0	4.09468
30	20	FA	1064.61	8.52203	7.17334	129.562	238.459	0.70624	92.412	0	1											baseline, no depression	-0.737454	10.065	1.21	13	1	0	1	>=2	37	1.496	16.5325	1	2.30906
23	22	IFA	3049.85	30.253	15.6591	274.785	338.33	5.22714	954.223	0	0	0	IFA	0	0		0		0	0	0	both depression and baseline	1.83193	157.2	1.575	16	0	0	4		51.1	1.6505	18.7581	0	5.05752	1
37	29	IFA	1507.26	10.9981	7.1055	130.84	208.523	0.6854	95.2729	0	1											baseline, no depression	-0.0802282	109.6	2.015	13	0	0	2	1	45.3	1.57	18.378	1	4.69684
35	27	IFA	1155.81	11.5117	7.74986	425.675	143.203	0.27581	13.9657	0	0											baseline, no depression	0.0392928	190.6	1.975	14	0	0	4	1	50.55	1.5605	20.7584	0	5.25018
35	33	FA	3474.43	24.9101	16.7404	253.034	556.669	4.21634	630.104	0	1											baseline, no depression	0.151748	109.7	1.45	12	0	0	3	1	41.2	1.4855	18.6703	0	4.69775
21	18	FA	1475.06	9.95467	6.51447	139.121	164.638	0.314505	87.9651	1	1											baseline, no depression	0.334702	56.195	1.5	13	0	0	2	0	60.8	1.5235	26.195	0	4.02883
27	22	MM	3085.16	20.6851	15.6372	156.474	213.194	2.85634	680.953	0	1	0	MM	0	0		0	3	0	0	0	both depression and baseline	0.331112	21.02	1.255	12	1	0	2	1	49.1	1.5485	20.4767	0	3.04547	1
27	24	IFA	1726.12	12.7305	9.42289	292.423	178.317	1.62663	266.429	0	0											baseline, no depression	1.46267	85.345	1.44	15	0	0	4	1	40.1	1.5335	17.0521	1	4.4467
28	20	MM	2539.65	17.7433	11.5956	153.272	324.037	1.7624	184.979	0	1											baseline, no depression	-0.277783	132.65	1.17	13	0	0	2	1	42	1.55	17.4818	1	4.88771
31	19	MM	2213.57	14.5024	8.82629	83.9096	227.608	0.940076	360.642	0	1	8	MM	0	0		0		1	0	0	both depression and baseline	-0.301589	126.9	2.145	13	0	0	2	1	45.6	1.5445	19.1156	0	4.8434	3
26	18	FA	1736	13.1175	10.2596	210.856	273.489	1.24474	242.661	1	1	2	FA	0	0				1	0		both depression and baseline	-1.11389	46.045	1.7	13.3	0	0	2	1	49.25	1.54	20.7666	0	3.82962	2
24	21	MM	1930.63	12.5764	8.41239	159.628	245.497	1.95749	419.303	1	1											baseline, no depression	-1.15759	95.02	1.315	11.7	0	1	3	1	37.9	1.391	19.5878	0	4.55409
24	22	IFA	2051.06	12.1182	9.00132	127.833	227.066	1.36719	357.265	0	1	10	IFA	0	0	0	0		2	0	0	both depression and baseline	-0.940283	66.945	1.61	12.8	0	0	2	1	41.2	1.552	17.1046	1	4.20387	3
28	19	MM	2114.51	21.8403	12.7599	393.304	498.316	0.978543	281.34	1	1											baseline, no depression	-1.12011	175.3	1.335	11.8	0	1	2	1	42.5	1.4825	19.3375	0	5.1665
25	23	MM	1845.54	13.0363	9.12577	128.687	177.622	0.524514	99.2457	1	1											baseline, no depression	-0.598609	70.055	1.935	14	0	0	2	1	52.65	1.5165	22.8936	0	4.24928
29	26	IFA	2907.69	17.0516	13.2551	180.485	283.341	2.24021	244.407	1	1											baseline, no depression	-1.06143	28.7	0.975	11.8	1	1	3	1	35.95	1.4755	16.5128	1	3.3569
32	22	IFA	1323.88	9.87954	7.0718	256.622	345.826	1.17421	502.76	1	1	6	IFA	0	0	0	0		1	0	0	both depression and baseline	0.336498	128.3	1.745	14.4	0	0	2	1	41.5	1.509	18.2251	1	4.85437	3
24	24	MM	2575.16	17.7598	12.0442	382.251	305.957	0.419543	70.12	1	1											baseline, no depression	0.110146	55.545	2.24	14	0	0	3	1	49.35	1.5665	20.1107	0	4.01719
34	23	FA	1722.11	15.0246	9.13586	252.648	240.82	3.39663	358.046	0	1											baseline, no depression	-1.00913	165.2	1.385	13.9	0	0	2	1	52.35	1.563	21.4288	0	5.10716
23	17	FA	1134.85	7.89352	6.10575	193.977	204.227	0.610057	137.285	1	1											baseline, no depression	-0.487529	88.095	1.695	13.5	0	0	2	1	41.55	1.4955	18.578	0	4.47842
25	21	IFA	1593.55	12.002	7.33367	180.874	265.951	1.77538	647.826	1	1											baseline, no depression	-0.0459348	54.485	1.375	12.6	0	0	2	1	49.5	1.5955	19.4452	0	3.99793
23	21	FA	1826.58	13.9154	9.83808	338.25	218.712	0.37339	50.7972	1	1											baseline, no depression	-1.42474	24.265	1.74	12.2	1	0	2	1	37.45	1.4335	18.2245	1	3.18904
23	22	MM	2171.06	18.8569	10.059	292.636	417.173	2.2872	318.617	1	1											baseline, no depression	-1.00475	140.9	1.75	15.2	0	0	2	1	46.2	1.48	21.092	0	4.94805
23	20	MM	1700.65	15.6119	8.4644	182.404	220.048	0.329829	251.834	0	1											baseline, no depression	-0.909828	54.165	2.01	15.8	0	0	2	1	37.1	1.51	16.2712	1	3.99204
29	19	MM	2696.39	18.8601	10.1595	163.19	340.132	1.81374	252.083	1	1											baseline, no depression	-0.334914	49.595	1.875	13.3	0	0	3	1	43.7	1.5145	19.0521	0	3.90389
23	19	IFA	1135.99	10.8064	6.34257	169.071	207.873	0.597629	195.524	0	1	0	IFA	0	0	0	0		0	0	0	both depression and baseline	-1.37268	75.7	1.785	12.5	0	0	2	1	36.8	1.463	17.1933	1	4.32678	1
24	22	FA	2296.07	12.5729	10.5457	99.8422	165.915	0.802193	107.672	0	1											baseline, no depression	-0.0228397	54.325	1.345	12	0	0	2	1	42.25	1.473	19.4725	0	3.99498
22	21	IFA	2153.18	12.4661	9.60483	158.285	236.242	1.47909	126.897	1	1	0	IFA	0	0		0		0	0	0	both depression and baseline	-0.258084	24.9	1.585	10.6	1	1	2	1	47.3	1.522	20.4189	0	3.21487	1
25	24	IFA	3290.06	23.6753	14.6355	321.24	726.247	2.64797	382.977	0	1											baseline, no depression	-0.10211	64.7	1.095	14.7	0	0	2	1	56.65	1.573	22.8951	0	4.16976
23	21	MM	1573.61	12.6049	7.47183	218.159	159.35	0.303771	81.6457	0	1											baseline, no depression	-1.16225	33.04	1.99	14.5	0	0	2	1	45.05	1.5615	18.4761	1	3.49772
28	22	MM	2242.71	14.7882	11.4223	267.027	344.802	1.33366	282.714	0	1	5	MM	0	0	0	0	4	1	0	0	both depression and baseline	-0.375273	107	1.61	13.8	0	0	2	1	42.45	1.5225	18.3132	1	4.67283	3
28	22	IFA	1829.29	22.4862	11.2341	539.47	450.548	2.66206	301.903	0	1											baseline, no depression	-0.175855	84.51	1.73	14.1	0	0	3	1	40.2	1.492	18.0588	1	4.43687
25	22	IFA	957.226	6.6376	5.12305	24.6791	95.0392	0.6806	20.1833	1	1											baseline, no depression	-0.716301	44.005	1.25	13.2	0	0	3	1	46.3	1.523	19.961	0	3.7843
22	20	MM	1151.45	8.54915	5.10908	36.6633	148.175	0.564329	315.634	1	1											baseline, no depression	-0.752776	64.095	1.995	12.9	0	0	2	1	42.3	1.4875	19.1173	0	4.16037
23	22	FA	2930.75	20.0317	13.921	220.474	355.135	1.03286	341.391	1	1	3	FA	0	0	0	0		1	0	0	both depression and baseline	-1.30748	35.325	1.75	12.8	0	0	2	1	39	1.46	18.2961	1	3.56459	2
29	25	FA	1456.23	10.6708	7.35686	101.096	217.149	0.908686	355.177	1	1											baseline, no depression	-0.145568	157.05	1.895	12.5	0	0	3	1	60.7	1.528	25.9981	0	5.05656
30	22	FA	1412.62	13.2284	7.86385	204.27	235.512	0.315657	108.297	1	1											baseline, no depression	-0.749849	165.95	1.875	11.8	0	1	2	1	40.35	1.4205	19.9968	0	5.11169
25	21	IFA	2116.91	19.6818	11.7416	422.068	387.952	1.97965	205.04	0	1											baseline, no depression	0.0263029	30.035	1.59	12.5	0	0	2	1	49.15	1.4995	21.859	0	3.40236
27	21	FA	1657.5	10.1197	7.3363	111.536	262.503	2.06735	209.027	1	1											baseline, no depression	-0.750469	23.79	1.215	12.7	1	0	2	1	41.8	1.4675	19.4098	0	3.16927
20	18	IFA	2090.99	11.8768	9.95343	66.6935	150.419	1.6206	538.94	1	1	0	IFA	0	0	0	0		0	0	0	both depression and baseline	-0.901968	60.165	1.755	12.7	0	0	2	1	51.75	1.566	21.1022	0	4.09709	1
26	23	MM	2570.16	18.6799	14.1627	230.867	402.07	1.83711	119.959	0	1											baseline, no depression	-0.733413	31.415	1.54	13.8	0	0	2	1	38.2	1.524	16.4473	1	3.44728
26	24	MM	2281.37	21.0392	11.2825	179.454	339.309	2.64649	403.185	1	1											baseline, no depression	-0.961283	21.195	1.88	12.4	1	0	2	1		1.5415			3.05376
20	18	IFA	2717.73	13.3413	11.9826	119.032	255.521	0.743581	29.0286	1	1	3	IFA	0	0	0	0	0	1	0	0	both depression and baseline	-0.666154	19.07	1.93	13.4	1	0	2	1	40.1	1.453	18.9939	0	2.94812	2
29	20	FA	827.729	5.5516	4.1544	50.3174	136.269	1.15269	142.491	0	1											baseline, no depression	-0.953255	106.35	3.905	13.5	0	0	1	1	48.15	1.567	19.6091	0	4.66674
25	22	MM	3496.83	30.2166	14.5777	575.332	739.569	4.23337	1200.5	1	0											baseline, no depression	0.268786	10.075	1.215	13.9	1	0	3	1	47.9	1.617	18.3196	1	2.31006
25	22	MM	1894.57	17.7637	9.45318	319.112	350.668	2.2347	257.48	0	1											baseline, no depression	-0.635657	177.2	1.94	13.1	0	0	2	1	54.25	1.5635	22.1924	0	5.17728
36	20	FA	2415.29	15.8539	11.2598	140.247	280.869	3.24551	450.879	0	1											baseline, no depression	-0.254557	155.35	1.45	12.7	0	0	2	1	53.25	1.5565	21.9797	0	5.04568
28	21	IFA	2402.46	16.1194	10.639	138.256	358.521	1.86109	318.326	1	1											baseline, no depression	-0.668434	197.25	1.65	15.1	0	0	4	1	56.75	1.6055	22.0163	0	5.28447
24	24	IFA	1445.73	11.4793	6.80828	109.406	251.315	1.09949	94.7055	1	0	4	IFA	0	0	0			1	0		both depression and baseline	-0.0382127	47.87	1.36	13.1	0	0	4		39	1.5295	16.6712	1	3.86849	2
29	24	MM	2089.52	14.1755	9.15561	135.469	351.187	2.72119	401.844	0	1											baseline, no depression	-0.57904	87.01	1.675	9.6	0	1	3	1	51.85	1.562	21.2514	0	4.46602
27	18	FA	1738.78	12.0737	7.7082	214.24	248.25	0.821119	229.393	0	1											baseline, no depression	-0.798558	128.3	1.255	13.1	0	0	2	1	45.25	1.5445	18.9689	0	4.85437
21	20	MM	2279.95	12.2672	9.35987	67.6041	232.57	3.48141	718.629	0	1											baseline, no depression	0.769666	44.355	1.625	12.6	0	0	2	1	37.65	1.477	17.2585	1	3.79223
32	23	IFA	2911.27	19.8295	13.132	160.756	423.316	1.54293	330.875	1	1	2	IFA	0	3	0	0	2	1	0	0	both depression and baseline	-0.465324	108.35	1.865	13	0	0	2	1	42.3	1.5255	18.1767	1	4.68537	2
20	18	IFA	2599.84	12.3274	10.1321	65.0294	904.024	0.561371	144.626	1	1											baseline, no depression	-1.16751	30.355	1.37	13.4	0	0	2	1	40.9	1.4725	18.8631	0	3.41296
33	20	FA	1798.34	21.7683	10.659	250.875	393.122	3.85639	542.952	1	1											baseline, no depression	-1.24351	118.6	2.95	11.8	0	1	1	1	54.7	1.6565	19.9345	0	4.77576
20	19	FA	2475.86	20.4646	11.7756	330.785	471.693	0.687924	183.151	1	1											baseline, no depression	-0.746579	23.9	1.365	12	1	0	2	1	42.6	1.5535	17.6517	1	3.17388
30	25	IFA	1189.62	8.978	5.84616	109.725	132.442	0.308143	90.9471	0	1											baseline, no depression	-0.920749	36.99	1.735	13.8	0	0	2	1	46.3	1.437	22.4216	0	3.61065
26	21	IFA	2514.63	17.5583	12.8798	311.036	502.347	3.28343	803.117	1	1	1	IFA	3	0		0	0	1	0	0	both depression and baseline	-0.471761	54.005	1.705	12.5	0	0	2	1	43.85	1.473	20.2099	0	3.98908	1
28	26	MM	1681.18	14.2818	8.40434	175.071	250.304	2.73778	385.458	1	1											baseline, no depression	-0.131097	41.785	1.52	13	0	0	2	1	44.05	1.553	18.2643	1	3.73254
30	18	MM	1703.79	12.7695	7.59447	118.263	329.057	0.984686	286.849	1	1											baseline, no depression	-0.633403	103.75	1.42	14.7	0	0	2	1	39.35	1.4255	19.3647	0	4.64198
27	19	IFA	2445.22	19.171	12.3747	291.411	432.103	3.16385	559.323	1	1	4	IFA	0	0	0	0		1	0	0	both depression and baseline	-0.763915	32.37	1.395	13.2	0	0	2	1	43.85	1.52	18.9794	0	3.47723	2
22	17	MM	1879.98	13.8726	8.23303	171.186	315.477	0.598286	385.029	0	1	10	MM	2	0	0	0		2	0	0	both depression and baseline	-0.867792	50.245	1.54	13.2	0	0	2	1	46.25	1.5895	18.3059	1	3.91691	3
28	21	FA	2512.56	15.6973	11.5026	176.678	566.021	1.96783	348.477	1	1											baseline, no depression	-1.08508	95.44	1.485	13.3	0	0	2	1	42.7	1.5245	18.3727	1	4.5585
26	23	IFA	3485.5	29.0491	15.909	518.788	773.592	4.39639	1013.63	1	1											baseline, no depression	-0.788237	109.65	1.405	13.2	0	0	3	1	52.7	1.5875	20.9114	0	4.69729
21	20	MM	2281.56	15.4512	10.035	151.747	312.806	0.661514	110.6	1	1											baseline, no depression	-0.42193	47.59	1.6		0		3	1	43.05	1.473	19.8412	0	3.86262
28	25	IFA	1875.86	12.4227	8.52347	161.731	166.189	0.669667	186.946	1	1	1	IFA	0	0	0	0		1	0	0	both depression and baseline	-0.390938	36.115	1.505	13.6	0	0	3	1	44.45	1.52	19.2391	0	3.58671	1
23	19	FA	2877.78	20.1846	16.004	243.287	301.201	2.69714	939.609	1	1											baseline, no depression	-0.955199	61.995	1.2	11	0	1	2	1	44.95	1.5175	19.5197	0	4.12705
23	19	MM	1525.98	10.4771	7.34206	200.175	222.593	1.75093	584.092	1	1											baseline, no depression	-0.639831	7.885	1.345	10.6	1	1	2	1	45.1	1.554	18.6756	0	2.06496
30	21	MM	1770.51	10.9798	8.3231	197.961	263.627	0.384171	97.1771	0	1											baseline, no depression	-0.946113	39.575	1.71	14.2	0	0	1	1	45.8	1.5185	19.8626	0	3.6782
22	21	MM	1028.36	8.21128	5.34208	196.37	350.362	0.532267	15.36	1	1											baseline, no depression	-0.4881	68.79	1.54	12.5	0	0	2	1	46.05	1.541	19.3921	0	4.23106
29	22	IFA	1676.83	17.1623	7.68069	335.348	269.195	3.47417	453.504	1	1											baseline, no depression	-1.092	155.65	2.495	11.8	0	1	3	1	51.75	1.624	19.6218	0	5.04761
20	20	MM	2068.17	10.2281	8.83786	75.2686	147.059	0.6872	146.254	1	1	3	MM	0	2		0		1	0	0	both depression and baseline	0.350288	38.76	1.285	11.7	0	1	3		40.8	1.461	19.1144	0	3.65739	2
26	24	IFA	1366.08	8.31562	6.07543	38.4446	164.601	2.15806	160.389	1	1											baseline, no depression	-1.44657	10.625	1.285	11.3	1	1	3	1	61.45	1.5815	24.5688	0	2.36321
20	19	FA	1416.23	8.39338	6.2039	52.0616	212.251	1.67257	309.694	1	1	2	FA	0	0		0		1	0	0	both depression and baseline	0.448032	65.775	1.92	14	0	0	2		43	1.553	17.8289	1	4.18624	2
34	18	FA	1398.63	7.20286	6.94697	53.5041	223.218	0.497943	39.0857	1	1	2	FA	0	0	0	0		1	0	0	both depression and baseline	-1.23149	80.25	1.705	10.3	0	1	2	1	40.3	1.502	17.8634	1	4.38515	2
25	23	IFA	1703.21	11.3978	8.17174	153.301	313.876	0.433257	30.1771	0	1											baseline, no depression	-0.911293			12.8		0	2	1	38.8	1.466	18.0536	1
29	16	FA	972.457	4.83599	4.53114	21.5374	92.7486	0.213257	61.12	0	1											baseline, no depression	-1.28216	50.175	1.84	12	0	0	1	1	38.65	1.532	16.4677	1	3.91552
28	25	IFA	2952.61	27.1356	14.8389	404.019	637.685	5.602	744.711	0	1											baseline, no depression	-1.29026	160.5	1.785	13	0	0	2	1	42.35	1.505	18.6974	0	5.07829
30	23	IFA	1057.46	6.82595	5.21452	132.738	164.106	0.729257	112.549	1	1											baseline, no depression	-0.298803	172.5	1.61	12.3	0	0	2	1	43.4	1.507	19.1101	0	5.1504
28	19	MM	1432.5	8.04051	6.47223	17.1119	149.436	3.41211	231.806	0	1											baseline, no depression	-1.23788	19.055	1.255	14	1	0	2	1	43	1.485	19.4991	0	2.94733
31	30	IFA	1614.09	9.20236	8.12767	85.6381	258.91	0.132419	7.50857	0	1											baseline, no depression	-1.48088	72.335	1.55	11.7	0	1	1	1	35.1	1.487	15.874	1	4.28131
31	30	MM	2444.35	28.1311	14.1573	162.488	574.632	24.5627	5408.63	0	1	11	MM	0	0	0	0		2	0	0	both depression and baseline	-0.845561	77.71	1.68	12.8	0	0	3		38.55	1.467	17.9128	1	4.35298	3
25	21	FA	2002.62	15.2617	9.94297	180.139	376.877	0.4328	175.783	1	1											baseline, no depression	-0.43988	192.2	1.815	14.8	0	0	2	1	41.3	1.4715	19.0735	0	5.25854
27	25	FA	1734.8	12.5483	8.74377	179.703	169.906	1.50863	249.887	0	1											baseline, no depression	-0.287298	104.85	1.48	12.8	0	0	2	1	43.3	1.573	17.4997	1	4.65253
25	22	FA	2821.19	26.8161	14.3862	362.907	668.247	4.78379	1092.87	1	1											baseline, no depression	-0.770921	134.05	1.585	13.5	0	0	2	1	39.05	1.4815	17.7917	1	4.89821
28	20	MM	2624.4	21.0276	11.5685	254.699	463.784	4.58054	793.891	1	1	0	MM	0	0		0		0	0	0	both depression and baseline	-0.184642	223.15	2.02	14.2	0	0	3	1	52.2	1.566	21.2857	0	5.40784	1
23	19	MM	1894.46	11.6589	8.71956	144.735	216.957	1.17552	148.115	1	1	6	MM	3	0	0	0		1	0	0	both depression and baseline	-0.800053	26.73	1.54	11.4	1	1	2	1	47.8	1.568	19.4418	0	3.28579	3
31	24	IFA	2797.7	21.6155	12.3531	354.089	470.925	1.23104	319.894	0	0	4	IFA	0	0	0	0		1	0	0	both depression and baseline	0.649125	57.295	1.22	12.2	0	0	3	1	37.95	1.505	16.7548	1	4.04821	2
24	22	IFA	1443.18	10.4442	6.86676	69.1842	204.892	0.957486	274.731	0	1											baseline, no depression	-0.777901	40.325	1.795	12	0	0	2	1	48.4	1.517	21.0317	0	3.69697
28	18	IFA	1662.34	13.4677	6.72923	190.503	152.733	0.812686	200.063	0	1											baseline, no depression	0.594336	45.035	1.09	14.5	0	0	2		44.15	1.496	19.7273	0	3.80744
27	19	FA	1781.97	12.848	8.674	211.257	208.81	0.881486	337.726	1	1											baseline, no depression	-0.460963	318.75	1.485	13	0	0	2	1	49.85	1.566	20.3274	0	5.76441
20	16	IFA	2444.41	16.3788	11.2635	260.08	392.072	0.743314	303.609	0	1	1	IFA	1	0		0		1	0	0	both depression and baseline	-1.48409	112.6	1.53	12.1	0	0	2	1	46.25	1.5715	18.7276	0	4.72384	1
26	23	MM	2571.28	22.2931	11.9502	388.653	374.932	3.00151	858.288	0	1	3	MM	0	0		2		1	0	0	both depression and baseline	-0.720396	212.85	1.61	13.9	0	0	3	1					5.36059	2
19	18	MM	3022.14	19.4475	10.8245	223.04	437.771	2.77726	539.549	0	1											baseline, no depression	-0.258592	15.92	1.295	12.4	1	0	2	1	50.45	1.54	21.2726	0	2.76758
25	21	FA	2121.73	18.085	10.9507	228.681	349.944	1.23834	350.706	0	1	0	FA	0	0	0	0	0	0	0	0	both depression and baseline	-1.04903	25.44	1.82	12.8	1	0	2	1	38.1	1.457	17.9476	1	3.23632	1
34	19	FA	1720.58	9.6916	8.23024	150.011	196.963	0.302171	57.0514	0	1											baseline, no depression	-0.767984	43.27	1.88	14.1	0	0	1	1	49	1.532	20.8775	0	3.76746
23	19	IFA	2889.84	25.636	13.1594	371.054	639.46	2.66894	411.957	0	1	1	IFA	0	0	0	0		1	0	0	both depression and baseline	-0.855173	47.965	1.36	12	0	0	2	1	49.25	1.5	21.8889	0	3.87047	1
27	20	IFA	1336.91	16.7266	8.18979	239.47	353.589	1.02834	101.44	0	1	1	IFA	0	0		0		1	0	0	both depression and baseline	0.126345	89.035	2.09	14.9	0	0	2	1	47.55	1.554	19.6901	0	4.48903	1
24	18	FA	1509.09	6.56346	6.21576	37.5119	97.0186	0.519505	129.177	0	1											baseline, no depression	-0.644787	105.69	1.945	14.1	0	0	2	1	41.1	1.4965	18.3522	1	4.66051
22	21	IFA	2164.47	13.6959	9.95409	138.536	324.471	2.74775	352.934	0	1											baseline, no depression	-1.06695	52.09	2.015	12.9	0	0	2	1	51.6	1.497	23.0253	0	3.95297
22	20	MM	2524.13	16.7082	15.07	125.751	249.224	5.9632	579.085	0	1	4	MM	0	0	0	0		1	0	0	both depression and baseline	-0.140448	22.475	2.895	10.6	1	1	3	1	47.7	1.537	20.1916	0	3.1124	2
20	18	MM	1868.85	14.2772	9.14448	288.006	222.014	1.13637	242.84	0	1											baseline, no depression	-0.695648	122.55	1.455	12.7	0	0	2	1	44.45	1.576	17.8961	1	4.80852
29	25	MM	2189.47	14.5001	9.24731	126.279	375.296	2.77097	393.929	1	1											baseline, no depression	-0.555145	101.615	2.295	13.8	0	0	2	1	42.15	1.4385	20.3694	0	4.62119
23	21	MM	1457.7	13.7268	8.82424	285.811	372.97	1.83411	137.449	1	1											baseline, no depression	-0.823526	54.785	1.28	13.5	0	0	3	1	36.9	1.5365	15.6301	1	4.00342
29	21	IFA	1758.91	13.3803	9.22769	210.334	177.498	1.05474	148.537	0	1	3	IFA	0	0	0	0	0	1	0	0	both depression and baseline	-0.399826	154.15	1.8	13.7	0	0	3	1	38.2	1.5075	16.8093	1	5.03793	2
25	21	FA	2674.63	18.9764	11.6065	230.793	372.419	1.35683	326.68	0	1	3	FA	1	0	0	0		1	0	0	both depression and baseline	-0.708988	150.4	1.595	13.4	0	0	2	1	41.85	1.4655	19.486	0	5.0133	2
24	21	FA	1375.83	9.7724	7.211	73.1234	266.053	0.389029	100.343	1	1											baseline, no depression	-0.411901	88.27	1.72	11.6	0	1	2	1	45.75	1.487	20.6904	0	4.4804
23	21	MM	1635.94	9.29187	6.80884	44.7756	118.332	1.6505	172.399	0	1	1	MM	3	0	0	0		1	0	0	both depression and baseline	-0.86005	157.75	1.83	11.8	0	1	3	0	46.6	1.54	19.6492	0	5.06101	1
26	23	IFA	1861.28	11.9653	9.14735	198.631	158.81	0.460305	64.3188	0	1	0	IFA	0	0	0		0	0	0	0	both depression and baseline	-0.795988	105.6	1.415	13.4	0	0	2	1	41.85	1.4685	19.4065	0	4.65966	1
28	21	MM	1758.07	21.0547	10.2165	377.76	341.904	3.4437	634.085	1	0	2	MM	2				1	1	0	0	both depression and baseline	-0.121056	92.295	1.5	10.9	0	1	4	1	53.9	1.5115	23.5924	0	4.52499	2
21	19	MM	4483.27	45.3355	19.734	701.122	907.492	4.58266	1042.64	1	1	2	MM	0	0		0		1	0	0	both depression and baseline	-0.861431	21.315	1.41	13.9	1	0	2	1	44.6	1.572	18.048	1	3.05941	2
26	18	MM	2257.99	16.1522	9.32218	187.661	310.799	2.45029	319.559	1	1											baseline, no depression	-0.683478	222.9	2.045	13	0	0	2	1	45.6	1.535	19.353	0	5.40672
30	18	FA	1432.66	11.0274	7.42343	107.522	225.894	0.136514	30.2863	1	1											baseline, no depression	-0.860607	16.625	1.25	12.3	1	0	1	1	46	1.586	18.2874	1	2.81091
33	22	FA	1685.22	11.7631	10.2476	189.754	273.643	1.1248	111.497	1	1											baseline, no depression	-0.922914	138.65	1.985	13.3	0	0	2	1	43.1	1.5135	18.8154	0	4.93195
29	27	FA	2352.05	12.3855	11.9232	80.6595	247.958	1.0469	134.745	1	1	0	FA	0	0	0	0		0	0	0	both depression and baseline	-0.950754	39.38	1.335	12.3	0	0	2	1	40.8	1.512	17.8467	1	3.67326	1
26	23	IFA	1425.45	9.16034	6.32377	66.7581	212.92	2.41463	289.017	1	1											baseline, no depression	-1.24872	117.35	1.4	13.6	0	0	3	1	40.8	1.454	19.2989	0	4.76516
33	19	IFA	1334.62	12.2124	6.29903	341.406	187.92	0.5358	197.869	1	1											baseline, no depression	-0.754506	181.65	2.195	14.3	0	0	2	0	61.9	1.565	25.2733	0	5.20208
28	17	FA	2743.39	27.0914	15.0246	558.798	788.457	1.8897	216.787	0	1	8	FA	0				0	1	0	0	both depression and baseline	-0.456852	112.15	1.53	13.4	0	0	2	1	45.2	1.49	20.3594	0	4.71984	3
26	19	IFA	1815.95	16.6286	8.43205	213.767	673.096	0.570743	32.88	1	1											baseline, no depression	-1.24333	191.25	1.62	15.4	0	0	1	1	50	1.582	19.9782	0	5.25358
35	25	FA	1424.11	9.2297	6.42486	88.129	209.134	0.451388	34.1264	1	1	0	FA	0	0	0	0	5	0	0	0	both depression and baseline	-0.558637	75.96	1.335	12.4	0	0	2	1	43.25	1.471	19.9876	0	4.33021	1
22	22	IFA	1626.36	11.6415	8.37501	159.21	303.811	0.588152	147.203	1	0	3	IFA	0	0		0		1	0	0	both depression and baseline	0.383981	77.875	1.745	14.1	0	0	4		49.45	1.546	20.6894	0	4.35511	2
26	19	IFA	2485.2	17.573	12.0651	355.222	383.633	2.42069	297.22	1	1											baseline, no depression	-1.24331	103.485	1.685	11.4	0	1	2	1	42.15	1.54	17.7728	1	4.63943
30	22	IFA	1870.53	10.789	7.76122	123.996	299.506	2.29665	144.777	1	1											baseline, no depression	-0.483482	152.3	1.425	12	0	0	2	1	45.5	1.396	23.3475	0	5.02585
22	20	FA	2736.65	24.6762	13.4435	283.604	446.633	3.07059	361.213	1	1											baseline, no depression	-1.21847	44.515	1.705	12.3	0	0	2	1	37.7	1.503	16.6887	1	3.79583
26	17	FA	2126.42	11.9167	9.43639	70.2534	171.583	1.0984	322.075	1	1											baseline, no depression	-0.989743	60.61	2.325	13.9	0	0	2	1	44.35	1.515	19.3227	0	4.10446
23	18	MM	1428.84	6.66343	7.67763	23.4411	52.52	1.05897	100.891	1	1											baseline, no depression	-1.17676	89.005	1.685	12.5	0	0	2	1	43.6	1.5545	18.0428	1	4.48869
22	21	FA	1568.24	9.38633	7.90239	121.165	146.745	0.890514	213.179	1	1	3	FA	0			1	0	1	0	0	both depression and baseline	-0.298447	38.285	0.95	14.2	0	0	2	0	44.7	1.5105	19.5914	0	3.64506	2
29	25	MM	2559.86	26.0595	13.616	289.197	455.555	9.64089	1948.86	1	1	8	MM	0	0	3	0		1	0	0	both depression and baseline	-1.37514	59.73	2.005	14.8	0	0	2	1	45.2	1.4775	20.7054	0	4.08983	3
26	22	IFA	3728.98	39.725	19.6849	501.37	745.678	2.48654	546.827	0	1											baseline, no depression	-1.25171	17.63	1.17	13	1	0	2	1	45.25	1.485	20.5194	0	2.8696
20	18	FA	2209.31	15.0721	10.5759	145.974	457.532	0.959886	111.756	1	1											baseline, no depression	-0.910598	49.53	1.645	13	0	0	2	1	53.65	1.5265	23.0237	0	3.90258
22	18	MM	2543.48	14.2229	11.4586	154.19	250.563	2.19923	667.665	0	1	3	MM	0	0	2	0	5	1	0	0	both depression and baseline	-0.383033	60.615	1.76	12.8	0	0	3	1	41.25	1.503	18.2602	1	4.10454	2
21	18	FA	1922.86	21.3541	11.3482	299.11	455.717	1.2723	356.069	1	1											baseline, no depression	-1.19333	80.6	2.28	13.3	0	0	2	1	40.8	1.4875	18.4394	1	4.3895
20	18	MM	1213.87	9.45783	5.62697	195.825	185.364	1.94303	238.823	0	1											baseline, no depression	-0.933336	190.05	1.295	12.1	0	0	2	1	35.7	1.5105	15.6469	1	5.24729
28	23	FA	2728.64	24.4803	13.4658	369.441	531.837	0.937343	421.497	0	1	0	FA	0	0		0	3	0	0	0	both depression and baseline	-0.936157	32.29	1.655	13.3	0	0	2	1	43.05	1.493	19.3132	0	3.47476	1
22	19	FA	2361.78	17.821	10.9069	253.887	309.203	1.53124	283.747	1	1											baseline, no depression	1.15976	261.25	1.78	13.4	0	0	2	1	51.15	1.538	21.6239	0	5.56548
26	22	IFA	1509.96	8.96979	7.36746	93.5263	184.582	0.962286	142.214	1	1											baseline, no depression	-0.662163	65.64	1.405	13	0	0	2	1	47.35	1.5625	19.3946	0	4.18419
21	19	MM	4098.88	33.4749	19.9033	441.966	542.756	7.75254	1553.53	1	1											baseline, no depression	0.485951	48.38	1.585	11.7	0	1	2	1	38.05	1.4475	18.1601	1	3.87909
28	18	IFA	2291.6	18.4661	11.7326	308.389	274.385	1.36077	123.366	1	1											baseline, no depression	-0.886346	125.5	1.59	13.2	0	0	2	1	48.9	1.5495	20.3669	0	4.83231
26	18	IFA	2021.26	15.2509	9.10744	315.794	304.131	1.3362	586.84	0	1	1	IFA	3	0	0		1	1	0	0	both depression and baseline	-0.178883	270.8	1.865	11.6	0	1	2	1	41.9	1.505	18.4987	1	5.60138	1
30	19	IFA	2071.37	20.015	11.3356	189.794	472.599	2.52004	309.428	1	1											baseline, no depression	-1.1095	90.475	1.54	11.7	0	1	2	1	42.5	1.4755	19.5214	0	4.50507
29	19	MM	3111.63	23.9478	14.8547	287.956	569.434	1.02209	269.023	1	1	0	MM	0	3		5		0	0	1	both depression and baseline	0.202288	18.635	1.395	12.7	1	0	2	1	45.1	1.446	21.5695	0	2.92504	1
27	19	MM	1039.98	6.90493	4.87776	145.195	122.646	0.278183	31.7368	1	1	13	MM	0	0	0	0		2	0	0	both depression and baseline	-0.912342	160.2	1.27	15.2	0	0	2	1	45.5	1.555	18.817	0	5.07642	3
17	17	FA	3913.73	31.9901	20.5041	662.589	341.772	5.12693	990.783	1	1											baseline, no depression	0.464552	33.105	1.495	13.2	0	0	2	1	45.25	1.502	20.0576	0	3.49968
19	18	FA	3039.87	20.6415	12.1809	278.821	306.258	2.56106	439.789	1	1											baseline, no depression	-1.04743	90.86	2.4	11.9	0	1	2	1	48.95	1.528	20.9655	0	4.50932
24	20	MM	2482.98	20.259	12.7763	354.812	517.252	1.13623	400.14	0	1											baseline, no depression	-0.85599	30.46	1.28	11.5	0	1	1	1	51.15	1.584	20.3862	0	3.41641
24	19	FA	2017.83	17.0134	10.3808	212.694	323.736	0.779486	94.3757	0	1											baseline, no depression	-0.492429	29.625	2.145	12.9	1	0	2	1	40.05	1.4795	18.2967	1	3.38862
24	22	FA	1889.26	16.5264	9.67163	184.49	258.894	1.44771	290.082	1	1											baseline, no depression	-0.571184	16.91	1.575	13	1	0	2	1	45.8	1.495	20.4919	0	2.8279
21	20	MM	2627.89	18.0907	13.2463	354.589	287.033	1.43274	229.48	0	1											baseline, no depression	-0.984581	55.705	1.91	14.1	0	0	2	1	36.65	1.4745	16.8572	1	4.02007
24	22	IFA	2075.16	10.848	8.80776	38.3248	318.825	0.166629	1.81714	0	1											baseline, no depression	-1.5676	12.575	1.495	13	1	0	1	1	51.45	1.588	20.4026	0	2.53171
24	20	IFA	1854.46	23.5289	11.177	595.188	364.253	2.55743	632.368	1	1	2	IFA	0	0	0	1		1	0	0	both depression and baseline	-0.161313	162.5	2.505	14.5	0	0	3	1	49.3	1.546	20.6266	0	5.09068	2
26	24	MM	1130.16	7.52126	6.43094	249.393	86.7691	0.837714	78.1429	1	1											baseline, no depression	-1.60564	66.29	1.94	11.4	0	1	2	1	32.85	1.43	16.0644	1	4.19404
27	26	MM	1476.19	10.8506	7.77343	159.294	104.766	0.764714	129.386	0	1											baseline, no depression	-1.07472	55.83	1.54	12.1	0	0	2	1	41.2	1.477	18.8858	0	4.02231
28	20	FA	2369.37	21.2432	12.5456	353.252	491.591	1.75517	224.224	0	1											baseline, no depression	-0.281343	63.735	1.42	12.5	0	0	2	1	51.15	1.4675	23.7514	0	4.15473
28	24	FA	2505.98	16.3214	9.93071	114.313	431.727	0.877343	211.892	0	1											baseline, no depression	-0.106558	69.395	1.545	12.7	0	0	3	1	41.15	1.5385	17.385	1	4.23982
26	22	FA	2142.61	13.2943	9.37957	202.508	276.321	0.902619	161.495	0	1											baseline, no depression	-0.93754	63.51	1.43	12.1	0	0	2	1	38.85	1.482	17.6886	1	4.1512
33	23	FA	2690.42	20.6444	13.9811	206.294	389.298	1.00604	297.472	1	1											baseline, no depression	-0.836927	79.235	1.86	13.4	0	0	2	>=2	39.7	1.524	17.0931	1	4.37242
28	18	MM	4038.31	34.4509	19.3758	426.713	646.704	4.10136	807.221	0	1	3	MM	0	0	0			1	0		both depression and baseline	-1.16743	39.21	1.76	12.6	0	0	1	1	41.4	1.523	17.8484	1	3.66893	2
26	20	IFA	2100.87	12.5255	8.98532	92.9229	222.678	2.17577	338.56	1	1											baseline, no depression	-1.13864	14.565	1.38	13.4	1	0	2	1	41.8	1.49	18.828	0	2.67862
29	29	MM	2827.93	26.8605	15.2728	360.656	425.411	3.25589	620.01	1	1											baseline, no depression	-0.968931	24.635	1.705	10.7	1	1	2	1	53.65	1.494	24.0363	0	3.20417
21	18	IFA	2173.13	16.3647	10.5702	283.929	332.676	0.944771	317.722	1	1											baseline, no depression	-0.578248	69.13	2.115	15.8	0	0	2	1	41.75	1.5545	17.2773	1	4.23599
29	19	IFA	2587.39	28.0996	14.8644	570.378	705.352	3.3667	524.372	1	1											baseline, no depression	-0.599317	35.63	1.38	13.5	0	0	1	1	42.6	1.5615	17.4713	1	3.57319
25	22	MM	1795.2	12.7371	8.62525	276.596	260.408	0.886895	411.888	0	1											baseline, no depression	-0.788145	62.18	1.875	13.1	0	0	2	1	47.8	1.477	21.9112	0	4.13003
24	23	FA	2039.37	18.1002	11.4436	265.314	369.125	0.546743	186.809	1	1	0	FA	3	2				0	0		both depression and baseline	-0.690768	34.81	1.785	13.5	0	0	2	1	39.8	1.433	19.3817	0	3.5499	1
29	19	FA	1851.13	11.9109	8.05847	112.307	348.523	1.5016	108.794	1	1	10	FA	1	0	0	0		2	0	0	both depression and baseline	-0.676002	38.33	1.715	13.1	0	0	2	1	55.6	1.62	21.1858	0	3.64623	3
22	18	MM	2427.92	16.9727	13.6744	192.122	322.211	6.65857	1304.54	0	0											baseline, no depression	0.552478	27.165	1.875	12.2	1	0	3	1	48.15	1.576	19.3858	0	3.30193
26	24	IFA	2492.29	20.086	12.7353	216.621	376.353	3.43115	718.752	1	1	0	IFA	0	0		0		0	0	0	both depression and baseline	-0.752992	3.98	1.06	9.8	1	1	2	1	51.1	1.5735	20.6389	0	1.38128	1
33	27	IFA	2019.2	14.9748	8.60407	182.999	333.118	0.998987	220.723	1	1	1	IFA	0	3	0	0	5	1	0	0	both depression and baseline	0.159563	17.34	1.41	12	1	0	3	1	42.4	1.584	16.8988	1	2.85302	1
33	19	IFA	1819.44	13.1577	8.64597	156.897	249.3	0.744495	209.411	0	1											baseline, no depression	0.371989	83.665	2.225	14.6	0	0	2	1	44.15	1.477	20.2381	0	4.42682
28	20	MM	1522.38	17.0843	7.86477	202.916	390.651	0.894838	201.889	1	1											baseline, no depression	-0.367111	33.355	1.315	13.4	0	0	1	1	45.1	1.52	19.5204	0	3.50721
30	21	FA	1675.34	17.89	8.49409	363.727	412.022	0.328286	122.386	0	1											baseline, no depression	-1.21944	18.31	1.605	14	1	0	2	1	42.65	1.5835	17.0092	1	2.90745
32	21	IFA	2078.3	24.9863	12.7206	521.528	453.197	0.702043	167.039	0	1	2	IFA	2	0		0	0	1	0	0	both depression and baseline	-0.762359	121.25	2.58	14.9	0	0	2	1	44.1	1.491	19.8373	0	4.79785	2
31	23	MM	1754.21	16.3516	9.10936	496.332	361.754	1.21469	497.481	0	1	4	MM	0	0	0		0	1	0	0	both depression and baseline	-0.796726	272.7	2.355	13.7	0	0	1	1	40.8	1.4125	20.4495	0	5.60837	2
33	18	MM	1769.98	12.7063	7.95769	131.169	223.884	1.03771	348.6	0	1	10	MM	0	0	0			2	0		both depression and baseline	0.359548	118.55	2.76	13.9	0	0	2	1	49.3	1.523	21.2543	0	4.77534	3
30	19	FA	1984.28	13.2001	9.52171	203.557	212.666	0.54	181.714	0	1	4	FA	0	3	0	0	0	1	0	0	both depression and baseline	-0.415345	27.165	1.325	11.3	1	1	3	1	42.05	1.45	20	0	3.30193	2
30	24	IFA	1705.43	12.9428	8.18571	280.38	239.921	0.323217	52.176	0	1	1	IFA	0	0		0		1	0	0	both depression and baseline	-0.39146	23.395	1.61	13.3	1	0	2	1	42.15	1.464	19.666	0	3.15252	1
28	24	IFA	2120.04	13.3938	8.85609	71.7803	299.752	0.463295	51.1314	0	1	11	IFA	0	0	0			2	0		both depression and baseline	-0.860416	35.82	1.255	13.8	0	0	2	1	48.8	1.5945	19.1942	0	3.57851	3
23	23	IFA	2355.92	21.4634	10.2249	352.236	359.412	0.418514	115.397	0	1	4	IFA	0	0	0	0	0	1	0	0	both depression and baseline	-0.357704	80.435	2.705	14.1	0	0	3		46.5	1.4985	20.7081	0	4.38745	2
34	25	FA	2120.32	10.5003	10.0064	67.0894	287.35	0.833657	184.483	1	1											baseline, no depression	-0.819777	16.38	0.945	11.3	1	1	2	1	46.1	1.489	20.7927	0	2.79606
24	18	IFA	2233.62	17.5153	11.591	218.861	316.304	0.956129	197.741	1	1											baseline, no depression	-0.507539	93.665	1.72	11.3	0	1	1	>=2	44.35	1.5725	17.9354	1	4.53972
28	24	IFA	2083.51	15.9732	8.68333	152.418	291.181	0.7744	153.225	0	1											baseline, no depression	-1.14136	40.44	1.6	13.7	0	0	2	1	40.4	1.4185	20.0781	0	3.69982
34	23	FA	3503.58	25.0458	15.6204	191.923	846.922	0.843452	127.807	1	1	20	FA	0	0	0	4	2	2	0	0	both depression and baseline	-0.911236	48.645	1.72	13.7	0	0	1	1	45.3	1.452	21.4865	0	3.88455	3
31	22	MM	7661.69	66.0426	34.354	704.866	1677.21	24.9491	4558.47	0	1	2	MM	0	0	0	0	3	1	0	0	both depression and baseline	0.0341937	149.15	1.675	12.4	0	0	3	1	43.5	1.4745	20.0078	0	5.00495	2
20	20	IFA	2988.45	22.0534	12.8789	255.548	341.444	1.71263	361.095	0	1	6	IFA	0	0		0		1	0	0	both depression and baseline	-0.591882	37.72	1.365	13.2	0	0	2		43.05	1.4665	20.0175	0	3.63019	3
32	22	IFA	1821.16	14.4303	9.63771	179.601	121.208	0.7552	311.717	0	1											baseline, no depression	-0.332619	96.275	2.475	12.7	0	0	2	>=2	44.65	1.487	20.1929	0	4.56721
36	19	FA	2869.85	19.1677	13.0846	178.566	566.299	2.81278	446.428	1	1											baseline, no depression	-0.618028	33.345	1.6	15	0	0	2	>=2	49.6	1.4585	23.3168	0	3.50691
25	22	FA	3573.72	37.5386	17.3021	576.286	1054.07	1.40838	162.44	0	1	2	FA	0	0	3	0		1	0	0	both depression and baseline	-1.06449	38.525	1.855	13.4	0	0	2	1	52.8	1.646	19.4883	0	3.65131	2
29	21	IFA	3072.22	22.6074	13.6993	302.79	445.646	1.45861	409.41	0	1	2	IFA	0	0	0			1	0		both depression and baseline	-1.16704	41.795	2.025	12.7	0	0	3	1	40.05	1.5	17.8	1	3.73278	2
24	18	FA	2263.41	14.5685	11.1774	263.193	240.526	0.431886	168.366	0	1	3	FA	0	0			1	1	0	0	both depression and baseline	0.819558	104.86	1.72	13.4	0	0	2	1	43.05	1.521	18.6086	0	4.65263	2
36	25	FA	2845.94	24.2427	14.162	389.66	479.854	0.71479	245.029	0	1											baseline, no depression	-0.325064	132.45	1.17	11.5	0	1	2	1	40.2	1.481	18.328	1	4.88621
30	19	FA	1834.38	16.1192	8.97314	265.654	190.873	0.782086	255.42	1	1											baseline, no depression	-0.975239	77.085	1.725	11.1	0	1	2	>=2	43.3	1.4905	19.4905	0	4.34491
29	17	FA	2889.23	23.0149	14.6289	306.189	615.6	3.70677	500.658	1	1	7	FA	0	0	0	0		1	0	0	both depression and baseline	0.962524	34.05	1.8	13.5	0	0	1	>=2	34.5	1.4025	17.5393	1	3.52783	3
33	19	FA	2541.63	23.0065	12.9312	328.564	443.094	4.12257	900.533	1	1											baseline, no depression	-0.309826	69.06	1.525	12.9	0	0	2	>=2	41	1.414	20.5062	0	4.23498
40	40	FA	1838.37	15.24	9.45192	237.332	300.562	0.926657	80.4585	0	1											baseline, no depression	-1.21596	8.565	1.715	10.1	1	1	1		47.3	1.4805	21.5797	0	2.14768
29	27	MM	2132.4	20.5833	11.0911	289.458	327.744	2.08521	229.503	1	1											baseline, no depression	-1.37153	83.375	1.93	13.9	0	0	1	1	42.35	1.58	16.9644	1	4.42335
24	24	FA	1449.8	10.2358	6.60929	202.879	202.623	0.755797	99.2049	1	0	4	FA	0	0	0	0		1	0	0	both depression and baseline	-0.355221	26.08	1.815	12.9	1	0	2		42.65	1.498	19.0062	0	3.26117	2
23	23	MM	3021.48	32.9414	16.6035	549.097	843.336	2.6463	460.047	1	0	0	MM	0	3		0		0	0	0	both depression and baseline	1.77248	143.8	1.72	11	0	1	4		51.9	1.533	22.0843	0	4.96842	1
19	18	MM	2326.36	18.7766	11.4895	163.164	527.075	2.61325	279.25	1	1											baseline, no depression	-0.7872	27.52	0.965	11.9	1	1	2	0	47.7	1.502	21.1436	0	3.31491
38	35	MM	1843.4	16.4619	8.30588	216.187	344.2	3.03402	689.478	1	1											baseline, no depression	0.393939	131.2	1.235	14	0	0	1	1	64.95	1.5645	26.5356	0	4.87672
23	21	IFA	3081.31	26.422	14.2754	484.836	833.83	2.05997	455.001	0	0											baseline, no depression	0.940871	82.25	1.68	12.7	0	0	2	1	51.4	1.5725	20.7865	0	4.40976
23	23	MM	3539.94	28.6888	17.6804	530.792	593.532	9.64831	2222.28	1	0											baseline, no depression	1.47995	14.355	1.405	13.7	1	0	4		46.9	1.578	18.8347	0	2.6641
21	21	FA	1989.52	10.5831	9.2974	85.7555	178.201	0.786686	158.549	0	1											baseline, no depression	-0.286993	9.76	1.58	12.6	1	0	2		46.45	1.571	18.8206	0	2.27829
31	21	IFA	2343.51	18.4085	12.7275	319.867	323.777	2.63088	341.134	1	1											baseline, no depression	-0.0568469	69.435	1.21	14	0	0	3	1	39.7	1.4925	17.8222	1	4.24039
22	22	MM	2253.4	16.6344	9.26889	192.535	274.375	1.36769	374.472	1	0	3	MM	0	0		0		1	0	0	both depression and baseline	-0.169201	108.14	1.71	13.4	0	0	3		50.35	1.5635	20.597	0	4.68343	2
23	22	IFA	1920.14	17.9594	9.87981	304.662	528.535	0.544629	64.2358	1	1											baseline, no depression	-0.966707	49.425	1.64	11.8	0	1	2		45.25	1.455	21.3743	0	3.90046
27	21	FA	3214.12	27.8841	13.5869	514.888	439.533	9.02791	1157.08	1	1											baseline, no depression	-0.636655	119	1.255	14.2	0	0	2	1	53.8	1.578	21.6057	0	4.77912
32	28	MM	2138.36	17.7861	10.271	122.934	247.036	0.966686	109.506	0	1	2	MM	1	0	0	0		1	0	0	both depression and baseline	0.0120522	56.155	2.295	13.2	0	0	2	1	55.8	1.6355	20.8609	0	4.02812	2
32	28	MM	1857.51	11.815	9.2759	122.669	441.961	0.5824	24.24	0	1											baseline, no depression	-0.605723	93.525	1.415	15.5	0	0	2	1	39.4	1.538	16.6565	1	4.53823
23	22	MM	2980.36	31.9387	17.5336	583.55	592.489	6.60983	939.736	1	1											baseline, no depression	-1.61187	36.89	1.54	11.8	0	1	1		41.9	1.447	20.0114	0	3.60794
20	20	IFA	2296.73	14.1563	9.32816	161.044	299.913	2.0473	165.756	1	1											baseline, no depression	0.0804409	64.125	0.79	12.3	0	0	2		44.7	1.472	20.6297	0	4.16083
32	24	FA	2037.37	18.7719	9.1055	198.081	456.622	3.81083	776.699	0	1											baseline, no depression	0.511053	129.7	1.65	14	0	0	2	1	43.8	1.5395	18.4805	1	4.86522
30	19	FA	2009.46	13.8632	10.2604	57.2116	204.674	1.59497	227.387	1	1	0	FA	0	1	0	2	2	0	0	0	both depression and baseline	-0.759859	35.18	2.705	13	0	0	1	1	62.25	1.56	25.5794	0	3.56048	1
29	28	FA	2217.42	12.3466	9.33569	121.708	194.523	0.518057	494.989	0	1	1	FA	0	0	0	0	0	1	0	0	both depression and baseline	-0.996264	45.875	1.39	13	0	0	2		33	1.38	17.3283	1	3.82592	1
23	19	IFA	2545.91	19.5564	14.6135	204.442	473.269	3.60023	632.851	0	0											baseline, no depression	0.577814	99.66	2.41	13	0	0	3	1	46.25	1.488	20.8884	0	4.60176
35	30	MM	2455.96	18.8797	13.0195	175.122	243.855	1.7929	124.565	0	1											baseline, no depression	0.530691	46.88	1.21	11	0	1	2	1	47.4	1.42	23.5072	0	3.84759
23	22	IFA	3297.88	20.5048	17.1932	153.902	488.813	3.31694	747.783	1	0											baseline, no depression	0.367072	188.65	1.59	18	0	0	2	1	44.85	1.555	18.5482	0	5.23989
23	20	MM	2020.41	16.9458	9.17034	129.695	286.205	2.80098	519.608	1	0											baseline, no depression	1.24327	67.285	1.15	14	0	0	2	1	39.7	1.535	16.849	1	4.20894
22	18	FA	2290.19	15.0164	12.4955	167.385	185.945	1.3405	107.073	1	1											baseline, no depression	-0.874804	93.65	1.525	13	0	0	3	1	56.7	1.575	22.8571	0	4.53956
30	23	MM	2707.52	19.2549	14.3012	116.406	594.323	2.88757	523.924	0	1											baseline, no depression	1.49794	60.76	1.28	14	0	0	3	1	44.8	1.565	18.2915	1	4.10693
25	24	MM	2663.33	18.1205	14.656	329.877	363.486	6.18697	751.863	1	1											baseline, no depression	-0.632816	73.025	1.37	12	0	0	3	1	44.9	1.528	19.2309	0	4.2908
23	21	FA	1747.56	9.78337	7.52449	70.7363	185.013	0.646929	102.131	1	1	1	FA	0	0	0	0	3	1	0	0	both depression and baseline	-0.246629	104.235	1.455	14	0	0	3		38.75	1.48	17.6908	1	4.64665	1
28	24	FA	1957.55	11.8595	9.40739	49.4942	176.45	3.65786	663.802	0	1	0	FA	0	0	0	0		0	0	0	both depression and baseline	-1.06789	53.275	2.26	14	0	0	2	1	40.3	1.456	19.01	0	3.97547	1
23	19	FA	1695.56	8.87909	7.2375	40.532	125.98	2.27876	280.043	1	1	5	FA	0	0	0	0	1	1	0	0	both depression and baseline	-0.0926993	124.35	1.945	13	0	0	2	0	41.9	1.55	17.4402	1	4.8231	3
23	22	MM	1677.28	12.6085	8.14973	115.042	258.712	1.82104	197.19	1	0	4	MM	2	1	0	0	0	1	0	0	both depression and baseline	0.224393	112.75	1.295	14	0	0	3		42.4	1.52	18.3518	1	4.72517	2
21	18	MM	1879.57	13.1146	9.5736	86.4825	196.303	1.5107	122.058	1	1											baseline, no depression	-0.398378	85.21	1.44	15	0	0	2		39.65	1.574	16.0042	1	4.44512
18	18	IFA	2080.7	13.9757	9.36676	101.158	362.489	0.495657	110.611	0	1	0	IFA	0	0	0	0	0	0	0	0	both depression and baseline	-0.728369	116.05	2.105	14	0	0	2		41.6	1.435	20.2018	0	4.75402	1
28	19	MM	1744.66	10.7559	7.54723	123.835	91.841	0.389714	20.6057	0	1											baseline, no depression	-1.13466	49.235	1.36	12	0	0	2	1	32.8	1.363	17.6556	1	3.89661
30	20	IFA	2058.05	17.1394	11.1238	407.793	197.753	0.840571	60.3566	1	1											baseline, no depression	-0.461509	43.375	2.045	15	0	0	1	1	50.4	1.473	23.2287	0	3.76988
25	22	MM	2843.2	18.059	11.1678	134.848	243.589	0.346648	98.7943	1	1											baseline, no depression	-0.973537	105.65	2.495	15	0	0	2	1	37.55	1.37	20.0064	0	4.66013
26	20	FA	2011.15	13.2611	9.85474	108.94	228.607	2.51856	447.131	1	1											baseline, no depression	-1.06721	75.8	2.13	14	0	0	2	>=2	40.6	1.47	18.7885	0	4.3281
23	21	IFA	1497.54	9.28334	7.04504	62.6021	183.661	0.203829	55.6743	1	1											baseline, no depression	-1.18614	78.61	1.915	13	0	0	3	1	39.75	1.485	18.0254	1	4.3645
22	20	FA	1700.62	8.45848	8.25868	37.0185	85.4771	0.531253	232.464	0	1	1	FA	0	0	0	0		1	0	0	both depression and baseline	-0.701977	37.92	1.75	13	0	0	2	1	45.7	1.505	20.1764	0	3.63548	1
35	18	IFA	2153.26	12.7284	11.5858	131.362	266.612	2.63714	210.151	0	1											baseline, no depression	0.813577	118.2	1.88	13	0	0	2		59.2	1.603	23.0385	0	4.77238
24	20	IFA	1377.83	9.95036	6.64323	78.4497	183.715	1.59754	226.907	1	0											baseline, no depression	-0.868356	25.895	1.155	15	1	0	4	1	45.4	1.503	20.0973	0	3.25405
34	20	FA	2290.43	15.8612	12.0779	199.648	280.501	1.77663	188.439	0	1											baseline, no depression	-0.116044	111.85	1.695	13	0	0	2	1	44.6	1.511	19.5347	0	4.71716
29	20	IFA	2216.41	15.0118	12.6771	59.8292	217.736	2.82494	253.783	1	1											baseline, no depression	0.0613451	47.73	1.475	13	0	0	3	>=2	47.85	1.49	21.5531	0	3.86556
32	18	IFA	1889.51	11.4986	9.63952	94.9392	192.659	1.88633	200.44	1	1											baseline, no depression	0.319371	81.92	1.335	14	0	0	2	1	41.7	1.47	19.2975	0	4.40574
27	20	IFA	2194.6	22.2634	13.2612	199.326	520.773	4.78067	1118.28	1	1	8	IFA	7	2		7	1	1	1	1	both depression and baseline	-1.14823	86.8	1.625	13.3	0	0	3	1	46.5	1.545	19.4803	0	4.46361	3
24	21	IFA	1854.25	10.7871	8.31742	112.169	324.393	0.693757	71.082	0	1											baseline, no depression	-0.735132	92.805	2.205	13.2	0	0	2	1	46.55	1.5105	20.4023	0	4.5305
25	21	IFA	1099.43	8.49236	5.191	78.5604	361.139	0.301655	88.7112	1	1											baseline, no depression	-0.54068	70.275	1.355	11.8	0	1	2	1	42.4	1.4605	19.8775	0	4.25242
22		FA	1684.75	7.70575	7.93271	21.9683	128.323	0.260114	27.9771	1	1	0	FA	0	0	0	0	0	0	0	0	both depression and baseline	-0.95343	64.695	1.785	12.6	0	0	2		46.8	1.5125	20.4576	0	4.16968	1
25	23	FA	1769.92	12.4803	9.45748	283.617	350.09	0.620244	82.7586	1	1	8	FA	0	7	11	3		1	1	0	both depression and baseline	-0.627773	98.885	2.845	11	0	1	2	1	41.5	1.4705	19.1919	0	4.59396	3
34	34	FA	1548.21	19.5587	13.2914	382.05	587.562	0.0442971	0.546286	1	1	14	FA	0	4	11	0		2	1	0	both depression and baseline	-1.08569	6.38	1.615	11.7	1	1	1		41.4	1.5135	18.0732	1	1.85317	3
25	23	FA	1580.81	8.42849	5.6948	41.2086	175.089	0.146057	1.47429	1	1	7	FA	0	0	0		3	1	0	0	both depression and baseline	-1.22537	59.785	2.12	11.5	0	1	2	1	49.7	1.584	19.8083	0	4.09075	3
28	20	MM	2795.15	18.2331	7.608	214.214	389.29	0.461229	137.083	1	1											baseline, no depression	-0.865974	77.955	2.485	13.7	0	0	2	1	41	1.473	18.8964	0	4.35613
27	18	MM	1414.94	7.30187	6.26642	35.9577	170.118	0.154514	28.2057	1	1											baseline, no depression	-1.3286	25.7	1.475	15.2	1	0	2	1	65.5	1.5525	27.1755	0	3.24649
23		IFA	2284.69	14.6782	9.53755	99.8266	406.505	0.807143	273.75	1	1											baseline, no depression	-1.56693	48.43	1.755	11.1	0	1	1		56.9	1.5335	24.1961	0	3.88012
23	21	IFA	1557.77	11.6938	8.36086	156.275	244.742	0.424714	103.091	1	1											baseline, no depression	-1.4031	129.55	2.435	14.7	0	0	3	1	50.2	1.5225	21.6565	0	4.86407
26	25	MM	1526.72	8.8913	7.25459	197.367	198.386	0.0430667	8.05333	1	1	13	MM	0	0		7	6	2	0	1	both depression and baseline	-1.6245	42.19	1.2	12.3	0	0	3	1	40.5	1.511	17.7389	1	3.74218	3
24	19	FA	2229.88	20.3046	9.09246	343.29	437.998	1.9397	215.059	1	0	6	FA	0	4	0	3	8	1	0	0	both depression and baseline	0.0931449	73.86	1.815	12.9	0	0	4	1	46.95	1.503	20.7834	0	4.30217	3
28	27	FA	2004.23	15.9149	9.38595	216.366	308.174	1.20123	190.496	0	1											baseline, no depression	-0.753824	55.275	0.985	13.1	0	0	2	1	42.85	1.4715	19.7893	0	4.01232
34	31	MM	1254.78	10.1056	6.20363	210.304	154.615	1.3312	408.417	0	1											baseline, no depression	-0.764424	65.385	3.76	12.9	0	0	2	1	36.8	1.4065	18.6024	0	4.18029
24	20	MM	4205.97	40.4684	20.233	605.548	833.305	3.61932	927.835	1	1											baseline, no depression	-0.083335	181	1.67	14.8	0	0	2	1	52.15	1.4865	23.6007	0	5.1985
24	21	IFA	2550.54	18.4837	11.6409	172.875	345.921	2.12783	514.377	1	1											baseline, no depression	-1.02779	53.83	1.845	13.2	0	0	2	1	43.95	1.5205	19.0102	0	3.98583
26	24	FA	1823.32	29.9647	9.43387	275.493	285.328	5.41902	1642.11	0	1											baseline, no depression	-0.381626	141.3	1.515	13.7	0	0	2		43.55	1.5415	18.3274	1	4.95089
26	25	IFA	1832.14	13.0878	6.93736	176.67	250.654	0.6849	141.093	0	1											baseline, no depression	0.0374941	64.545	2.32	13.8	0	0	2	1	47.5	1.6005	18.5431	0	4.16736
24	21	FA	3116.21	20.4387	10.379	176.322	347.218	0.766233	145.246	0	1											baseline, no depression	-0.416538	185	2.37	15.2	0	0	2	1	54.65	1.5375	23.1185	0	5.22036
29	22	MM	2690.83	27.516	11.8718	257.964	406.511	1.97751	379.576	1	1											baseline, no depression	-1.3835	58.785	1.435	12.8	0	0	2	1	47.15	1.455	22.2718	0	4.07389
26	25	MM	1650.5	9.82787	7.56911	138.22	239.127	0.854229	270.781	1	1											baseline, no depression	-1.12891	52.945	2.3	13.3	0	0	2	1	53.85	1.5665	21.9445	0	3.96925
20	22	FA	1133.08	7.41061	6.16971	124.334	88.3406	0.570486	47.8943	1	1	0	FA	0			0		0	0	0	both depression and baseline	-1.20885	32.91	1.73	14.1	0	0	2		35.7	1.4495	16.9915	1	3.49378	1
24	23	IFA	1559.86	11.1842	7.52031	150.646	181.48	1.30606	540.703	0	1											baseline, no depression	-1.07558	45.595	1.38	10.6	0	1	2	1	46.8	1.6765	16.6509	1	3.8198
22	20	IFA	3328.75	35.7203	15.5558	728.3	810.191	1.14074	261.413	1	1											baseline, no depression	-1.4079	142.6	1.78	10	0	1	2	1	49.4	1.564	20.1955	0	4.96004
20	20	IFA	2187.7	12.8437	8.48263	119.006	254.961	0.722352	204.023	1	1	10	IFA	0	0	3	7		2	0	1	both depression and baseline	0.129383	21.735	1.515	11.8	1	1	3		45.9	1.624	17.4037	1	3.07892	3
27	19	MM	2144.04	19.018	8.8428	295.18	434.692	0.9031	242.659	1	1											baseline, no depression	-0.670352	76.805	2.6	12.3	0	0	2	1	53.2	1.5505	22.1293	0	4.34127
25	23	MM	1785.01	13.4934	7.63053	148.211	438.534	0.648795	95.457	1	1	2	MM	0	0	6		3	1	1	0	both depression and baseline	-1.31892	131.5	2.86	12.5	0	0	3	1	43.1	1.472	19.8912	0	4.87901	2
25	22	MM	2038.86	12.8233	9.26539	136.425	250.819	2.06298	450.482	1	1	3	MM	0	0	6	5	1	1	1	1	both depression and baseline	-0.977185	23.48	1.975	13.6	1	0	3	1	44.55	1.536	18.8828	0	3.15615	2
26	18	IFA	2403.42	13.1769	9.71342	142.598	236.91	0.707571	165.037	1	1											baseline, no depression	-1.02241	121.75	1.52	13.5	0	0	2	1	39.3	1.4305	19.2051	0	4.80197
29	27	FA	3474.95	29.9289	15.708	553.373	657.786	1.71189	591.823	1	1											baseline, no depression	-1.1227	40.095	1.7	14.3	0	0	2	1	43.65	1.538	18.4532	1	3.69125
33	21	FA	2270.57	17.9553	8.84812	146.734	437.409	3.93069	358.565	1	1											baseline, no depression	-1.08063	84.65	1.525	13.9	0	0	2	1	44	1.493	19.7394	0	4.43853
31	26	MM	8394.63	44.3085	27.191	569.632	2229.78	1.19909	147.791	0	1	3	MM	0	0	6	0		1	1	0	both depression and baseline	-0.753889	5.77	1.39	11.3	1	1	2	1	60.95	1.6125	23.4409	0	1.75267	2
21	21	FA	2745.52	15.3866	7.85302	121.806	253.234	0.614129	77.0519	1	1	4	FA	0					1	0		both depression and baseline	-1.4035	104	0.985	12.5	0	0	3		42.9	1.5605	17.6169	1	4.64439	2
27	19	MM	4478	37.7588	14.4495	524.105	840.725	1.17273	337.613	1	1											baseline, no depression	-1.0339	25.56	1.73	12.7	1	0	3	1	43.9	1.5535	18.1904	1	3.24103
29	26	FA	1823.11	20.2078	8.47248	275.813	636.587	0.163971	144.815	0	1											baseline, no depression	-1.35115	101.2	1.87	13.8	0	0	2	1	39.5	1.463	18.4548	1	4.6171
27	21	FA	3045.83	23.5197	12.0236	360.292	406.302	3.21509	721.739	0	1											baseline, no depression	-0.915367	75.285	1.315	12.5	0	0	3	1	54.5	1.55	22.6847	0	4.32128
29	19	MM	3007.96	23.8727	14.6916	645.5	688.405	1.26202	169.149	1	1	0	MM	3	0		1		0	0	0	both depression and baseline	0.178514	5.04	1.465	10.4	1	1	2	1	43.45	1.5065	19.1448	0	1.61741	1
29	26	IFA	1424	8.62201	6.769	96.4521	199.149	0.973743	128.146	1	1											baseline, no depression	-1.36084	62.28	1.215	11.7	0	1	2	1	50	1.5725	20.2203	0	4.13164
29	21	IFA	2515.88	21.1973	13.0495	568.693	769.647	2.2306	268.223	0	1	0	IFA	0	0		0	8	0	0	0	both depression and baseline	-1.15766	59.38	2.07	15	0	0	2	1	49.55	1.634	18.5584	0	4.08396	1
26	23	MM	2343.17	16.4966	11.6737	218.665	291.398	0.996393	281.021	1	1											baseline, no depression	-0.672832	35.615	1.55	13.2	0	0	3	1	51.55	1.599	20.1619	0	3.57277
29	26	FA	2013.18	19.59	9.84079	250.092	443.196	2.17226	486.94	1	0	3	FA	10	0	0	9		1	1	1	both depression and baseline	0.028699	22.925	1.385	9.8	1	1	4	1	47.35	1.6055	18.3696	1	3.13223	2
34	20	IFA	1207.29	6.85931	5.6201	63.596	135.518	0.21974	42.3587	1	1											baseline, no depression	-1.16093	92.885	1.475	10.9	0	1	2	1	46.5	1.5965	18.2438	1	4.53136
26	25	FA	1232.25	6.7845	5.0572	38.283	163.632	0.316067	29.599	1	1	14	FA	2	10				2	1		both depression and baseline	-1.35869	128.05	1.54	12.3	0	0	2	1	42.05	1.552	17.4575	1	4.85242	3
29	19	FA	1846.01	14.0062	9.61435	172.887	279.813	1.37834	242.902	1	1											baseline, no depression	-0.613151	233.35	2.47	14.1	0	0	2	1	49.8	1.558	20.5161	0	5.45254
33	20	MM	1428.12	9.6104	5.85635	174.668	211.439	0.73841	66.8286	1	1											baseline, no depression	-1.34169	48.63	1.775	13	0	0	2	1	48.5	1.5825	19.3666	0	3.88424
27	19	MM	1827.11	13.9946	8.6186	231.246	275.055	0.918536	166.031	1	1											baseline, no depression	-1.0761	256.95	2.305	13.8	0	0	2	1	44.2	1.474	20.3436	0	5.54888
23	23	MM	3353.36	35.2588	17.542	655.734	452.868	2.18999	459.622	1	1											baseline, no depression	-0.162202	87.88	1.77	13	0	0	2		52.65	1.6715	18.8446	0	4.47597
30	29	IFA	1481.28	14.5271	7.78356	167.877	327.518	1.24513	416.05	1	1											baseline, no depression	-1.17224	35.155	1.47	10.6	0	1	1	1	50.2	1.5015	22.2666	0	3.55977
22	20	IFA	2459.99	15.8922	12.545	157.679	323.097	1.38819	192.16	1	1											baseline, no depression	-1.00651	88.23	1.24	12.7	0	0	3	1	41.55	1.521	17.9603	1	4.47995
24	21	IFA	2835.63	20.4322	12.9769	206.574	512.159	2.3807	298.655	1	1											baseline, no depression	-0.752981	98.885	2.405	15.8	0	0	3	1	43.15	1.5795	17.2958	1	4.59396
24	20	MM	2290.18	17.5816	11.3782	249.406	244.853	1.25676	362.305	1	1											baseline, no depression	-1.0789	26.83	1.43	11.3	1	1	2	1	41.4	1.5375	17.5134	1	3.28952
24	21	FA	3079.04	19.9546	13.3288	220.383	510.536	1.82244	435.769	1	1											baseline, no depression	-1.09206	30.635	2.615	12	0	0	2	1	43.55	1.5135	19.0118	0	3.42214
27	24	IFA	1672.41	11.8912	7.7758	95.9715	219.451	2.31669	296.129	1	1											baseline, no depression	-0.275773	26.415	1.18	14	1	0	2	1	46.7	1.546	19.5388	0	3.27393
23	22	FA	2287.95	20.2873	11.5442	237.658	329.147	3.64128	923.796	1	1											baseline, no depression	-1.1749	63.95	1.325	12.9	0	0	3	1	52.65	1.5605	21.6208	0	4.1581
25	18	MM	1588.51	9.6244	6.6673	183.509	214.236	0.711581	92.4243	1	1											baseline, no depression	-1.23847	142.1	2.15	12.8	0	0	2	1	45.2	1.492	20.3049	0	4.95653
24	20	IFA	2080	18.0292	10.7075	314.656	334.26	0.9132	237.069	1	1											baseline, no depression	-1.12904	228.9	2.355	11.6	0	1	2	1	48.2	1.513	21.0557	0	5.43328
24	24	MM	1789.62	12.866	7.48654	186.156	171.02	0.628914	205.291	0	1	3	MM	0	5		5		1	1	1	both depression and baseline	-1.03989	110.9	1.61	10	0	1	3		36.15	1.492	16.2394	1	4.70863	2
22	21	IFA	2203.44	19.8267	10.6446	304.577	405.829	5.45428	1039.62	1	0											baseline, no depression	-0.406562	57.33	1.475	11.4	0	1	3	1	43.8	1.4835	19.9021	0	4.04882
25	18	IFA	2189.81	21.8526	12.756	562.64	566.979	2.69809	504.347	1	1	5	IFA	7					1	1		both depression and baseline	-0.676106	39.155	1.275	13.4	0	0	2	1	43.7	1.5095	19.1785	0	3.66753	3
25	25	IFA	1664.32	12.6656	6.14532	154.263	286.08	1.14051	114.091	1	1	1	IFA	5			4		1	1	0	both depression and baseline	-1.10407	61.7	1.335	15.3	0	0	3		47	1.5705	19.0556	0	4.12228	1
25	23	FA	2936.7	36.218	16.9896	768.43	812.732	4.21758	1233.89	1	0	2	FA	0	0		3		1	0	0	both depression and baseline	0.614296	15.195	1.505	12.6	1	0	3		50.5	1.631	18.9838	0	2.72097	2
34	24	FA	1233.99	6.76977	4.81146	43.1994	121.054	0.225943	21.6686	1	1											baseline, no depression	-1.0209	54.44	1.105	13.3	0	0	2	1	50.8	1.5445	21.2955	0	3.9971
28	22	MM	2258.65	17.8841	11.837	211.859	531.162	2.53153	592.722	1	1											baseline, no depression	-1.40749	89.705	1.58	13.1	0	0	2	1	40.1	1.54	16.9084	1	4.49653
32	20	IFA	3887.77	32.0696	18.5351	332.418	688.099	4.83874	494.563	0	0											baseline, no depression	0.926709	45.45	1.495	12.6	0	0	4	1	46.5	1.5255	19.9815	0	3.81661
29	24	MM	1766.24	10.8185	8.22625	93.5577	192.794	1.85045	271.775	0	0											baseline, no depression	0.324381	117.95	1.565	13.5	0	0	2	1	45.2	1.5795	18.1175	1	4.77026
30	24	IFA	1738.26	10.0225	8.1344	76.4891	139.043	1.01387	217.711	1	0	17	IFA	5	0	0	0		2	1	0	both depression and baseline	1.03813	54.87	1.6	11.5	0	1	4	1	49.35	1.5135	21.5438	0	4.00497	3
32	22	FA	2042.31	16.1426	9.76511	196.801	286.738	0.230686	50.1414	1	1	2	FA	11	4	4	9		1	1	1	both depression and baseline	-0.274378	163.9	2.405	14.5	0	0	2	1	34.45	1.431	16.8233	1	5.09926	2
29	23	IFA	2351.81	17.3327	10.991	288.738	370.793	1.66162	347.174	1	1	14	IFA	0	9		0		2	1	0	both depression and baseline	0.267572	38.82	1.285	12.9	0	0	2	1	40.1	1.504	17.7276	1	3.65894	3
33	29	FA	2401.37	17.0477	9.10311	533.86	616.562	1.84013	225.75	0	1	11	FA	0	0	0	0	0	2	0	0	both depression and baseline	-1.11559	30.415	1.235	11.6	0	1	2	1	45.8	1.4215	22.6658	0	3.41494	3
27	27	MM	2185.15	18.1306	10.533	184.123	414.859	6.55614	1195.37	1	0	6	MM	3	0	0	1	6	1	0	0	both depression and baseline	1.25569	93.775	1.365	11.8	0	1	2		53.5	1.597	20.977	0	4.5409	3
26	19	IFA	2805.68	21.7644	11.4736	220.508	421.247	4.78654	2308.56	1	0	4	IFA	0				12	1	0	1	both depression and baseline	0.704271	9.345	0.905	13.1	1	0	2	1	40.05	1.525	17.2212	1	2.23484	2
27	22	MM	2316.75	17.226	11.0334	166.521	503.979	3.10675	1002.99	1	1											baseline, no depression	-0.371262	95.545	1.68	13.8	0	0	3	1	46.2	1.572	18.6955	0	4.5596
27	25	MM	1774.72	18.012	8.90509	313.481	355.371	2.85665	496.838	0	1	3	MM	4	0	0	7		1	0	1	both depression and baseline	0.869039	203.25	1.56	14.1	0	0	3	1	61.35	1.5455	25.6848	0	5.31444	2
32	19	FA	2163.7	17.9848	10.1255	330.386	384.354	1.79069	349.812	1	0	6	FA	0	5		0		1	1	0	both depression and baseline	-0.455024	112.6	2.27	11.7	0	1	3	1	58.25	1.452	27.6288	0	4.72384	3
25	23	IFA	2140.31	18.4863	9.59324	419.208	452.153	0.783486	146.9	1	1											baseline, no depression	-0.221266	64.8	1.55	13.5	0	0	3	1	43.8	1.572	17.7243	1	4.17131
24	22	MM	2239.25	13.8362	9.04016	147.056	335.577	1.0949	522.327	1	1											baseline, no depression	-0.649359	102.16	1.605	12.1	0	0	2	1	42.45	1.5315	18.0985	1	4.62654
23	20	IFA	2801.71	24.238	13.8274	208.033	456.71	4.11054	988.45	0	1											baseline, no depression	-0.915258	65.38	1.43	16	0	0	3	1	38.4	1.486	17.3898	1	4.18022
20	19	MM	2722.7	20.4872	13.7826	269.734	545.875	0.851257	306.282	0	1											baseline, no depression	-0.908157	115.15	1.98	11.6	0	1	2	1	41.35	1.5095	18.1472	1	4.74624
33	20	MM	5586.67	30.5288	20.0827	787.509	1552.12	0.234686	16.7314	1	1											baseline, no depression	-1.08899	30.275	1.12	14.7	0	0	1	1	49.9	1.5135	21.7839	0	3.41032
27	26	FA	2471.98	15.9482	11.9793	131.295	298.879	2.03688	409.115	1	1											baseline, no depression	-0.509266	96.75	1.795	11.3	0	1	2	1	45.7	1.5195	19.7931	0	4.57213
25	22	FA	4114.2	27.2036	12.1252	310.479	527.397	2.27916	478.689	1	1											baseline, no depression	0.674729	34.01	1.465	11.7	0	1	3	1	46.55	1.488	21.0239	0	3.52665
26	23	IFA	2130.38	16.251	10.4199	244.268	313.487	0.944331	222.051	0	0											baseline, no depression	-0.587009	57.03	2.13	15.4	0	0	4	1	41.8	1.511	18.3083	1	4.04358
35	24	FA	1296.68	6.43136	6.35087	22.7882	148.089	0.458244	144.669	1	1											baseline, no depression	-1.06834	173	1.655	12.8	0	0	2	0	44.9	1.4495	21.3703	0	5.15329
32	25	MM	1590.11	10.02	7.40603	110.338	118.529	0.403029	122.58	0	1											baseline, no depression	-1.19562	44.46	1.44	12.1	0	0	2	1	48.75	1.5225	21.031	0	3.79459
24	20	IFA	2030.93	14.696	9.06801	222.477	310.034	0.252312	96.816	0	1											baseline, no depression	-1.52547	25.98	1.52	12.1	1	0	3	1	42.45	1.4745	19.5249	0	3.25733
34	24	IFA	5571.38	50.6466	21.9619	587.574	1243.37	7.30305	1459.96	1	0	4	IFA	4	0		0		1	0	0	both depression and baseline	1.90531	9.47	1.615	11.3	1	1	4	1	44.8	1.465	20.8739	0	2.24813	2
33	25	FA	2324.09	13.0059	10.2963	117.294	226.542	1.31826	200.443	1	1											baseline, no depression	-0.224071	9.34	1.145	11.6	1	1	2	1	43.85	1.489	19.7779	0	2.23431
30	20	FA	2607.97	15.5758	10.1446	130.978	356.179	0.685814	81.8957	1	1	1	FA	0	0		3		1	0	0	both depression and baseline	-1.22073	54.045	1.325	13.5	0	0	2	1	41.4	1.522	17.8719	1	3.98982	1
26	23	MM	948.907	5.75793	3.98396	78.0928	81.2522	0.3976	77.36	1	1											baseline, no depression	-1.36166	45.355	1.155	11	0	1	3	1	39.1	1.4935	17.5294	1	3.81452
20	19	FA	3730.84	27.9772	18.7698	216.182	668.161	3.66676	626.56	1	1											baseline, no depression	-0.202988	149	1.175	13	0	0	3		41.5	1.4715	19.1658	0	5.00395
37	21	MM	1364.71	15.2171	8.04115	239.832	404.57	3.19188	832.946	1	1											baseline, no depression	-0.815291	347.85	1.205	7.9	0	1	2	1	41.35	1.4315	20.1787	0	5.85177
36	25	MM	1294.52	10.9427	6.0166	141.344	219.969	0.579474	37.1918	1	0	3	MM	0	0	6	11	4	1	1	1	both depression and baseline	0.524663	56.94	1.91	11.4	0	1	4	1	44.65	1.5235	19.237	0	4.042	2
24	21	IFA	837.003	5.78616	3.72389	69.7588	94.9387	0.20496	29.71	1	1	11	IFA	0	7		7		2	1	1	both depression and baseline	-0.916451	26.825	1.925	13.3	1	0	2	0	39.4	1.4415	18.9612	0	3.28933	3
19	19	MM	3263.72	22.8736	14.9951	291.612	392.17	1.94455	510.605	1	1											baseline, no depression	-0.495426	30.27	2.175	14.1	0	0	3	1	51.8	1.5405	21.8276	0	3.41016
20	20	FA	1749.43	11.8874	9.04884	132.787	419.945	2.43754	644.377	1	1	10	FA	6	0	2	8		2	1	1	both depression and baseline	-0.44992	119.45	1.76	12.7	0	0	2		37.2	1.52	16.1011	1	4.7829	3
23	19	IFA	2956.16	20.1857	13.0336	272.918	323.153	1.19437	175.599	1	1	5	IFA	0			3		1	0	0	both depression and baseline	-1.01083	116.15	1.865	12.9	0	0	2	1	40.9	1.4635	19.0958	0	4.75488	3
23	20	IFA	2183.55	14.5618	10.8423	96.682	310.161	1.54631	374.766	1	1											baseline, no depression	-0.492565	84.885	2.01	12.4	0	0	2	1	46.85	1.504	20.7116	0	4.4413
27	25	MM	2072.97	17.4186	10.0075	334.453	555.427	1.5404	259.549	1	1	16	MM	0			0		2	0	0	both depression and baseline	-0.331462	57.3	1.7	14.2	0	0	3	1	36.6	1.4735	16.857	1	4.0483	3
24	21	IFA	2858.84	20.0143	11.9647	289.579	435.321	2.53658	639.623	1	0	0	IFA	0			0		0	0	0	both depression and baseline	1.1431	86.385	1.6	13.9	0	0	4	1	40.9	1.5145	17.8314	1	4.45881	1
33	26	IFA	2745.35	19.3732	13.2972	210.864	474.997	1.84571	349.427	1	1	12	IFA	0	9	11	8	0	2	1	1	both depression and baseline	-1.10836	98.845	2.285	12.6	0	0	1	1	39.1	1.53	16.703	1	4.59355	3
23	21	IFA	1884.41	18.9908	9.27937	311.535	281.268	1.15723	163.859	1	1											baseline, no depression	0.986814	109.35	1.74	13.2	0	0	4	1	47.2	1.566	19.2468	0	4.69455
36	32	MM	2356.89	15.2138	10.343	123.231	390.277	2.17413	231.473	1	1											baseline, no depression	-0.997172	226.15	1.88	15.2	0	0	2	1	42.8	1.487	19.3563	0	5.4212
32	27	FA	2480.21	19.5394	11.8707	156.814	435.899	3.61093	797.304	1	1											baseline, no depression	-0.920853	67.87	1.14	10.1	0	1	4	1	39.15	1.4965	17.4815	1	4.21759
22	18	FA	3096.23	22.9338	13.9386	168.046	401.387	1.42246	215.421	1	1											baseline, no depression	-1.06962	33.2	1.61	10	0	1	2	1	44.05	1.5445	18.4659	1	3.50255
26	25	FA	4580.65	42.2211	20.7779	737.029	854.557	3.22876	628.456	1	1											baseline, no depression	-0.557641	110.6	1.07	13.6	0	0	3	1	46.6	1.595	18.3174	1	4.70592
21	18	FA	2736.23	28.0461	11.6179	455.068	540.815	1.22311	530.78	1	1											baseline, no depression	-0.88703	101.375	2.12	14.7	0	0	3	1	54.3	1.55	22.6015	0	4.61883
20	20	MM	3565.36	45.8791	15.8516	649.237	850.894	5.3302	1488.34	0	0	11	MM	3	0	0	0		2	0	0	both depression and baseline	-1.04416	255.3	1.405	14.3	0	0	4		36.7	1.4875	16.5864	1	5.54244	3
19	18	MM	1356.97	8.99265	5.81291	85.2222	152.593	0.5428	73.8933	1	1	2	MM	0			4		1	0	0	both depression and baseline	-1.05355	98.515	1.685	14.4	0	0	2		42.65	1.5445	17.879	1	4.59021	2
22	18	IFA	1481.83	9.04267	6.18704	107.611	155.976	0.333562	143.868	1	1	1	IFA	0	0	6	0	1	1	1	0	both depression and baseline	-1.02198	30.67	1.36	14.1	0	0	2	1	46.3	1.5145	20.1856	0	3.42328	1
28	24	FA	1743.49	16.7723	6.68546	225.248	519.307	0.659867	69.2607	0	1	3	FA	4	3	4	1		1	0	0	both depression and baseline	-1.06087	116.6	1.435	13.3	0	0	3	1	59.5	1.59	23.5355	0	4.75875	2
23	19	FA	1509.91	9.97033	5.96043	63.2754	263.155	0.397029	33.7371	1	1											baseline, no depression	-1.24098	54.31	1.8	14.3	0	0	2	1	48.35	1.544	20.2816	0	3.99471
23	19	MM	1998.1	18.4466	10.2924	148.734	287.62	2.84563	536.697	1	1											baseline, no depression	-0.68893	98.925	1.47	12.3	0	0	2	1	36.7	1.46	17.2171	1	4.59436
28	25	FA	2505.9	30.2242	9.0686	270.455	591.631	0.6752	379.805	0	1	12	FA	9	4	5	0		2	1	0	both depression and baseline	-1.25846	181.5	2.155	10.8	0	1	2	1	41.5	1.4315	20.2519	0	5.20126	3
19	19	IFA	1495.45	12.4132	4.14229	198.132	347.394	0.3128	11.6571	0	1											baseline, no depression	-1.54556	43.925	1.9	10.9	0	1	2	1	36.25	1.45	17.2414	1	3.78248
22	21	FA	2484.41	17.0342	11.299	138.947	261.001	0.687	130.151	1	1											baseline, no depression	-0.525464	32.01	1.825	14.8	0	0	2	1	38.25	1.447	18.2681	1	3.46605
30	19	MM	2796.55	18.7853	12.926	212.014	377.016	0.661476	155.679	1	1											baseline, no depression	-0.973594	95.25	1.86	12.5	0	0	2	1	49.3	1.641	18.3075	1	4.5565
23	19	MM	2023.93	21.2851	7.81157	347.45	397.503	0.34921	69.6957	1	1											baseline, no depression	-0.851167	70.64	1.64	14.5	0	0	2	1	39.2	1.523	16.9	1	4.2576
33	24	IFA	1264.57	8.17317	5.51152	24.7322	140.704	0.149714	29.3638	1	1											baseline, no depression	-0.937485	38.285	1.465	11.7	0	1	2	1	47	1.577	18.8988	0	3.64506
28	18	IFA	2192.39	13.8083	9.48305	132.357	301.89	0.287476	10.5086	1	1											baseline, no depression	-1.34169	112.25	2.05	11.9	0	1	2	1	42.85	1.5	19.0444	0	4.72073
23	21	IFA	2553.49	21.4867	12.8173	270.303	334.001	0.7888	232.711	1	1											baseline, no depression	-0.881574	98.895	1.905	14.6	0	0	2	1	55.75	1.511	24.4183	0	4.59406
23	20	FA	1547.6	12.7296	6.53968	180.583	262.28	0.4336	109.916	0	1											baseline, no depression	-1.42188	31.01	1.565	12.6	0	0	2	1	42	1.48	19.1746	0	3.43431
24	22	FA	2636.95	21.7855	12.0943	271.404	392.38	2.2326	492.621	1	1											baseline, no depression	-0.90966	28.51	1.59	10.7	1	1	2	1	44.3	1.5755	17.8471	1	3.35026
30	23	IFA	2367.14	21.8596	11.5532	915.182	837.204	1.30234	563.246	1	1	20	IFA	0	7			4	2	1	0	both depression and baseline	-1.08843	68.085	1.43	11.3	0	1	3	1	51.2	1.604	19.9004	0	4.22076	3
25	18	MM	2893.03	18.1603	12.1663	187.37	363.494	0.917205	244.485	1	1											baseline, no depression	-1.01083	81.355	1.38	12.8	0	0	2	1	53.2	1.587	21.1231	0	4.39882
25	24	FA	1835.32	12.2987	7.20157	204.931	298.822	1.18652	257.969	1	1											baseline, no depression	-0.701176	77.015	1.565	13.8	0	0	2	1	41.2	1.5035	18.226	1	4.344
27	19	FA	1590.94	11.5006	7.86357	158.829	146.761	0.816029	119.117	1	1	0	FA	0	7	3	4		0	1	0	both depression and baseline	-1.18861	121	1.88	11.6	0	1	2	1	49	1.4965	21.8798	0	4.79579	1
19	18	MM	3551.09	27.5298	16.2311	168.517	432.747	5.32855	671.275	1	1	2	MM	0	5		8		1	1	1	both depression and baseline	-0.948839	70.085	2.195	13.9	0	0	2	1	52.9	1.6165	20.2444	0	4.24971	2
24	22	MM	2537.24	18.726	10.4184	227.066	345.842	0.438795	120.687	1	1											baseline, no depression	-0.868892	46.02	2.485	14.6	0	0	2	1	49.8	1.5805	19.9361	0	3.82908
27	26	IFA	1857.3	15.0004	9.75815	157.944	240.284	1.76207	266.536	1	1											baseline, no depression	-1.18859	38.975	1.53	11.9	0	1	2	1	43.25	1.443	20.7708	0	3.66292
28	23	MM	1613.27	16.9181	7.63779	357.019	316.083	0.519314	64.9295	1	1											baseline, no depression	-0.923202	62.47	1.415	12.9	0	0	2	1	42.5	1.5045	18.7761	0	4.13469
29	24	MM	2186.31	17.8615	9.59886	233.776	328.544	2.51749	669.241	1	1	3	MM	0	0	0	6	13	1	0	1	both depression and baseline	-0.895338	83.81	1.375	11.9	0	1	3	1	44.35	1.5375	18.7613	0	4.42855	2
30	28	IFA	2279.3	17.8433	12.7442	131.5	352.303	1.35817	145.166	1	1	3	IFA	0	0	0	0		1	0	0	both depression and baseline	-0.350048	201.15	1.87	12.6	0	0	2	1	46.6	1.5065	20.5328	0	5.30405	2
20	21	MM	1736.07	12.1066	7.6829	153.348	200.421	1.39407	378.307	1	0	4	MM	0					1	0		both depression and baseline	-0.147534	92.26	1.15	13	0	0	3		46.1	1.594	18.1436	1	4.52461	2
31	25	IFA	3457.51	43.7272	19.5248	933.364	1191.45	1.89771	423.881	1	1	1	IFA	0	0	0	0	2	1	0	0	both depression and baseline	0.0811058	34.425	1.82	11.1	0	1	4	1	44.4	1.5255	19.0791	0	3.53878	1
35	16	MM	2188.31	17.7607	10.5252	433.582	320.303	0.655629	166.238	1	1											baseline, no depression	-0.459249	133.3	2.24	14.9	0	0	2	1	53.95	1.569	21.9152	0	4.8926
27	21	IFA	2534.22	23.1781	9.82341	251.715	395.411	2.15146	612.306	1	1	2	IFA	3	3			4	1	0	0	both depression and baseline	-0.926544	101.55	2.83	9.6	0	1	2	1	41.4	1.4955	18.5109	0	4.62055	2
30	24	MM	1410.93	9.1515	6.83832	79.8017	154.218	1.58291	203.153	0	1											baseline, no depression		133.4	1.87	14.7	0	0	2	1	50.3	1.5165	21.8717	0	4.89335
28	26	IFA	2925.7	22.5279	12.7711	241.438	420.26	3.63455	1013.38	0	0											baseline, no depression	0.227058	40.61	1.815	14.5	0	0	3	1	49.65	1.53	21.2098	0	3.70401
26	23	FA	2533.05	14.1434	9.07022	171.835	349.946	0.430229	109.843	1	1											baseline, no depression	-0.558317	42.12	2.275	12.1	0	0	2	1	47.6	1.4355	23.0994	0	3.74052
26	20	FA	2658.85	19.8647	11.8718	238.149	330.741	2.91453	726.9	0	1	3	FA	2	0		0		1	0	0	both depression and baseline	-0.405134	47.345	1.405	13	0	0	2	1	41.95	1.5005	18.632	0	3.85746	2
30	21	FA	1614.59	11.9142	8.03169	196.363	312.013	2.32897	267.527	0	0											baseline, no depression	0.638403	225.4	1.34	11.6	0	1	3	1	54.2	1.5915	21.3986	0	5.41788
24	20	MM	3390.16	35.3017	15.7105	807.991	772.373	2.37671	654.634	1	1	4	MM	0	0		13	2	1	0	1	both depression and baseline	-0.839733	14.71	1.65	13.1	1	0	2	1	50.7	1.58	20.3092	0	2.68853	2
24	18	FA	2564.74	19.4245	10.5902	229.188	518.867	1.29644	323.107	1	1											baseline, no depression	-0.423839	309.85	1.44	13.3	0	0	2	1	41.2	1.534	17.5084	1	5.73609
27	17	IFA	1443.35	11.06	6.64519	205.244	277.164	0.415429	95.0095	1	1											baseline, no depression	-1.46053	77.96	1.11	12.1	0	0	2	1	42.7	1.5365	18.0868	1	4.3562
28	27	IFA	1835.45	14.8506	7.34975	159.562	193.382	0.571695	91.0076	1	1	2	IFA	0			0		1	0	0	both depression and baseline	-0.887054	105.4	0.96	12.5	0	0	2	1	43.5	1.4525	20.6185	0	4.65776	2
37	20	MM	3218.63	20.3346	16.1567	222.898	340.264	3.64109	529.738	1	1											baseline, no depression	-0.0356818	77.59	2.21	12.5	0	0	2	1	49.2	1.5115	21.5352	0	4.35144
22	21	IFA	1468.51	16.6334	9.2417	303.475	288.509	0.551552	136.162	0	1	10	IFA	0	2		10		2	0	1	both depression and baseline	-0.769257	192.6	2.335	13.1	0	0	3	0	44.8	1.545	18.7681	0	5.26061	3
21	18	IFA	3098.26	22.9851	9.94543	547.147	781.207	5.41914	1614.91	1	1											baseline, no depression	1.48681	19.925	2.415	13.3	1	0	3	1	43.05	1.5165	18.7192	0	2.99198
36	27	MM	1721.57	10.3364	8.20278	138.249	318.554	0.7391	168.294	1	1											baseline, no depression	-1.28269	47.285	1.185	13.7	0	0	1		36.9	1.465	17.193	1	3.85619
28	28	FA	1534.13	10.0597	6.86203	138.391	97.9938	0.202467	55.1857	1	1	0	FA	2	5		15		0	1	1	both depression and baseline	-1.01763	45.28	1.5	11.6	0	1	3		42.5	1.43	20.7834	0	3.81286	1
26	19	MM	2750.18	17.3357	11.755	177.473	303.62	0.837743	368.737	1	1											baseline, no depression	-1.12502	48.5	2.03	12.1	0	0	2	>=2	55.4	1.48	25.2922	0	3.88156
29	22	IFA	1593.74	15.3863	6.8995	228.378	310.238	0.23196	38.8038	1	1											baseline, no depression	-1.31214	41.21	2.045	11.1	0	1	2	1	56.1	1.5325	23.887	0	3.71868
38	32	FA	2159.01	11.9526	8.29387	58.0687	297.489	0.419386	104.459	0	1											baseline, no depression	-0.691707	34.87	1.48	12.9	0	0	1	1	54.4	1.575	21.93	0	3.55163
40	22	FA	1520.58	19.7273	8.27618	215.033	468.538	0.6298	120.455	0	1											baseline, no depression	-0.849683	309.4	2.055	13	0	0	4	1	49.45	1.6175	18.9007	0	5.73463
29	27	IFA	2365.12	19.2976	11.0258	205.825	386.765	2.19026	523.012	1	1											baseline, no depression	-0.422524	116.4	1.995	13.1	0	0	3		44.1	1.5925	17.3892	1	4.75703
37	22	FA	1603.38	14.5015	7.47621	107.079	339.983	1.29799	373.198	1	1											baseline, no depression	-0.667319	111.5	1.24	12.9	0	0	2	1	40.9	1.516	17.7961	1	4.71403
41	19	MM	1466.73	8.84015	7.01572	52.9736	150.829	1.87463	191.42	1	1											baseline, no depression	-0.406562	236.45	2.195	11.8	0	1	4	1	45.4	1.4315	22.1551	0	5.46574
38	22	FA	6061.24	33.3888	24.8056	380.174	2185.68	1.82279	257.185	1	1											baseline, no depression	-0.379158	145.2	2.14	11.3	0	1	2	1	41.2	1.454	19.4881	0	4.97811
35	20	FA	3307.68	27.0499	16.0166	358.76	599.913	0.7992	267.903	1	1											baseline, no depression	-0.332509	70.67	1.68	13.6	0	0	2	1	50.7	1.493	22.7451	0	4.25802
21	19	IFA	1885.43	13.2603	6.32086	172.4	198.911	0.586629	163.124	1	1											baseline, no depression	-0.945488	21.64	2.495	13	1	0	3	1	54	1.585	21.4949	0	3.07454
29	28	IFA	2127.6	11.6892	10.0653	107.263	142.766	1.15521	174.838	0	1											baseline, no depression	-1.02918	68.49	0.985	10	0	1	2	1	48.1	1.4925	21.5932	0	4.22669
26	17	IFA	4180.61	30.1752	18.2731	352.115	559.327	3.2274	821.841	1	1	3	IFA	0	0		9	12	1	0	1	both depression and baseline	-0.496601	79.58	1.595	15	0	0	2	1	49.7	1.5145	21.668	0	4.37676	2
19	18	MM	2396.39	19.2145	11.278	183.702	271.938	1.08191	117.991	1	1											baseline, no depression	-0.446687	33.355	1.65	15	0	0	3	1	46.45	1.536	19.6881	0	3.50721
24	23	MM	1812.96	9.83947	8.73099	44.3556	125.718	0.779314	180.566	1	1											baseline, no depression	-0.529789	126.45	1.815	16	0	0	4	1	47.05	1.519	20.3913	0	4.83985
31	27	IFA	1600.43	8.952	7.29534	119.684	124.289	0.512383	142.558	1	1	5	IFA	0	0	0	7	0	1	0	1	both depression and baseline	-1.06425	51.095	1.44	12	0	0	3	1	47.3	1.52	20.4726	0	3.93369	3
34	23	FA	2336.31	13.8448	11.5813	136.096	237.44	1.56924	212.839	1	0											baseline, no depression	1.95232	33.18	1.63	13	0	0	3	1	55.3	1.587	21.9569	0	3.50195
31	18	FA	1488.34	11.418	8.03557	205.064	325.243	1.03388	271.36	1	1											baseline, no depression	0.254498	8.97	1.315	14	1	0	2	1	45.75	1.489	20.6349	0	2.19389
27	25	FA	2181.81	12.988	10.8551	123.596	231.366	1.14766	196.926	1	1											baseline, no depression	-0.408015	47.62	1.4	12	0	0	3	1	65.75	1.493	29.4969	0	3.86325
37	30	MM	2341.87	16.283	12.1674	314.381	351.434	0.846043	149.092	1	1											baseline, no depression	-0.805658	97.32	1.205	11	0	1	3	1	51.45	1.474	23.6805	0	4.578
38	22	MM	2348.51	21.8358	12.0269	303.411	299.044	2.2254	492.485	0	0											baseline, no depression	0.196591	159.25	1.435	13	0	0	4	>=2	47.35	1.525	20.3601	0	5.07048
38	30	FA	1413.48	9.68081	5.47918	106.1	147.398	0.341171	35.5514	0	1											baseline, no depression	-0.309537	7.545	1.35	9	1	1	3	1	46.95	1.535	19.9259	0	2.02088
27	26	IFA	2508.89	17.0826	11.111	144.331	329.062	1.04763	183.082	1	1											baseline, no depression	-0.915836	52.48	2.265	14	0	0	2	1	44.45	1.505	19.6245	0	3.96043
23	21	MM	1663.05	7.87721	6.97268	32.0705	122.032	0.447643	98.2622	1	1	0	MM	0	0	0	0		0	0	0	both depression and baseline	-1.29682	134.7	2.055	14	0	0	3	1	45.45	1.54	19.1643	0	4.90305	1
23	21	FA	1660.32	7.43298	7.43725	23.5269	114.777	0.225347	39.7523	1	1	1	FA	0	0	0	2	6	1	0	0	both depression and baseline	-0.981571	42.675	1.49	13	0	0	3	1	44.45	1.5305	18.976	0	3.75361	1
30	29	FA	2307.69	15.0145	10.0828	220.354	432.863	0.782514	145.826	0	1											baseline, no depression	-0.319001	29.185	1.375	12	1	0	2	1	51.6	1.59	20.4106	0	3.37365
20	19	MM	1446.18	8.88313	5.8657	11.021	85.6867	0.217067	121.125	0	1	1	MM	0	0		0		1	0	0	both depression and baseline	-0.374615	77.07	1.66	13	0	0	3		44.1	1.5655	17.9942	1	4.34471	1
19	19	MM	1799.95	11.1932	8.36497	110.627	169.615	0.431703	13.2137	1	1	4	MM	0	0	2	0		1	0	0	both depression and baseline	-0.866736	17.58	0.935	9	1	1	3		46.25	1.557	19.0781	0	2.86676	2
25	25	IFA	1731.46	12.1957	9.08065	109.342	198.374	1.83612	247.03	1	1	4	IFA	0	0	0	1		1	0	0	both depression and baseline	-0.317327	45.58	1.48	12	0	0	3		40.15	1.438	19.4164	0	3.81947	2
21	19	FA	1648.24	8.52091	7.39286	105.105	201.804	1.05549	193.074	1	1	3	FA	0	0	0	0	0	1	0	0	both depression and baseline	-0.821088	37.74	0.855	13	0	0	3	0	41.25	1.45	19.6195	0	3.63072	2
22	20	IFA	2033.81	11.8299	10.0948	134.752	236.938	0.718457	169.42	1	1											baseline, no depression	-0.303896	85.45	1.81	13	0	0	2	1	45.65	1.487	20.6452	0	4.44793
36	20	MM	1722.58	10.1464	8.57674	100.12	210.192	0.844857	146.726	0	1											baseline, no depression	-0.511318	122.05	1.225	14	0	0	2	>=2	40.35	1.5245	17.3616	1	4.80443
31	21	IFA	2098.21	12.2092	10.6645	101.676	228.703	1.08937	223.961	1	1											baseline, no depression	-0.612058	44.67	1.24	13	0	0	2	1	42.05	1.439	20.3069	0	3.7993
18	18	FA	2798.09	20.6376	11.6995	229.33	412.851	2.36983	868.96	1	1											baseline, no depression	-0.635117	72.765	1.415	14	0	0	2	0	42.05	1.545	17.6161	1	4.28723
27	24	IFA	1624.92	12.0243	8.20993	127.715	231.921	1.8528	381.134	1	1											baseline, no depression	-0.847833	70.055	1.9	15	0	0	2	0	48.15	1.522	20.7858	0	4.24928
27	20	MM	1915.41	11.4121	8.74834	83.3029	209.258	1.34258	179.517	0	1											baseline, no depression	-0.958683	44.8	1.53	12	0	0	2	1	41.55	1.502	18.4175	1	3.80221
27	24	FA	1746.92	8.80849	7.40025	98.086	125.877	0.445886	46.2179	1	1											baseline, no depression	-1.03573	54.75	1.33	14	0	0	4	1	59	1.55	24.5577	0	4.00278
27	24	FA	1479.78	7.2284	6.63097	41.3706	135.038	0.6382	246.274	1	1											baseline, no depression	-0.973689	22.1	1.245	14	1	0	3	1	44.115	1.44	21.2746	0	3.09558
29	27	MM	1774.54	10.1068	6.29483	141.475	201.202	1.38303	97.5406	1	0											baseline, no depression	1.40298	52.495	1.71	15	0	0	4	1	46.2	1.492	20.7541	0	3.96072
24	19	MM	2333.8	15.2605	11.2965	130.334	314.147	1.988	346.377	1	1											baseline, no depression	-1.0448	48.5	1.62	13	0	0	2	1	38.35	1.417	19.0997	0	3.88156
23	19	IFA	2180.49	15.3962	11.4685	195.46	341.081	2.83357	322.281	1	1											baseline, no depression	-0.745337	17.485	1.635	12.2	1	0	2	1	45.1	1.441	21.7194	0	2.86134
29	20	IFA	1579.52	8.19701	6.68012	46.1294	155.597	0.849332	100.271	1	1	7	IFA	2	0	0	0	4	1	0	0	both depression and baseline	-0.856773	5.275	0.89	12.6	1	0	2	1	44.75	1.5515	18.5904	0	1.66298	3
24	20	MM	2373.08	19.0362	11.6288	251.877	309.637	4.05471	1130.73	1	1	2	MM	4	3	0	0	4	1	0	0	both depression and baseline	-0.90378	76.175	1.3	16.4	0	0	2	1	42.8	1.565	17.4749	1	4.33303	2
26	22	MM	3286.7	22.762	13.3279	204.852	321.57	3.20497	790.423	1	1											baseline, no depression	-0.892151	56.975	1.53	12.8	0	0	2	1	41.95	1.452	19.8975	0	4.04261
23	22	FA	2004.31	10.9939	8.68066	62.3704	185.346	1.10864	243.326	0	1											baseline, no depression	-0.967099	45.795	1.145	12.8	0	0	2	1	47.85	1.5925	18.8679	0	3.82417
22	19	FA	1817.17	11.8682	9.06377	152.407	188.916	0.329029	86.63	1	1											baseline, no depression	-1.16295	34.465	1.595	11.7	0	1	2	1	46.3	1.5	20.5778	0	3.53994
23	22	MM	2155.77	13.6748	8.68742	89.8992	352.356	0.631314	200.529	1	0											baseline, no depression	-0.744146	50.955	1.86	13.1	0	0	4	1	59.55	1.5365	25.2242	0	3.93094
26	24	FA	1409.7	11.222	5.72014	282.946	236.744	0.501371	247.134	0	0	7	FA	2	0		2		1	0	0	both depression and baseline	0.851981	64.915	1.155	13.5	0	0	3	1	41	1.502	18.1737	1	4.17308	3
22	23	IFA	1851.95	17.1071	7.80117	147.499	243.297	2.51447	557.376	1	1											baseline, no depression	-1.2776	67.17	1.435	12.9	0	0	3	1	50.7	1.538	21.4336	0	4.20723
24	23	FA	2781.15	15.1014	12.2165	66.4262	488.55	0.521698	116.881	1	1	1	FA	0	0	0	0		1	0	0	both depression and baseline	-0.521288	56.925	1.895	12.1	0	0	2	1	46.05	1.5185	19.971	0	4.04174	1
26	23	IFA	2126.03	12.6924	9.85971	121.649	233.453	0.558286	82.7429	1	1											baseline, no depression	-1.59721	43.1	1.72	13.9	0	0	3	>=2	44.7	1.4855	20.2564	0	3.76352
22	20	MM	1989.17	9.89158	9.04787	40.7964	186.553	0.995067	216.367	1	1	1	MM	0	0	0	0	3	1	0	0	both depression and baseline	-1.13521	16.86	1.5	15.1	1	0	3	1	41.4	1.5265	17.7667	1	2.82494	1
24	23	IFA	2682.3	17.81	13.0744	160.483	262.634	2.95749	829.146	1	1											baseline, no depression	-1.1003	80.185	1.53	13.1	0	0	2	1	42.1	1.4995	18.7236	0	4.38434
28	19	IFA	2324.3	16.6559	10.6829	269.739	505.87	2.76626	624.069	0	1											baseline, no depression	-0.522743	7.545	1.825	14.2	1	0	2	1	47.05	1.529	20.1254	0	2.02088
24	20	MM	2177.59	15.9399	12.4334	214.963	490.254	1.72017	213.097	1	1											baseline, no depression	0.440232	157	2.235	14.2	0	0	3	1	45.15	1.536	19.1371	0	5.05625
25	20	IFA	2097.82	16.5379	10.2953	163.698	283.282	0.950645	241.033	0	1											baseline, no depression	-1.06235	42.96	2.035	12.9	0	0	2		47.55	1.6135	18.2647	1	3.76027
27	25	FA	4075.41	27.8199	11.9984	265.385	508.601	1.6265	198.459	1	1											baseline, no depression	-0.26234	56.385	2.315	13.3	0	0	4	1	41.05	1.5185	17.8026	1	4.0322
23	21	MM	1726.55	11.4001	8.12466	141.948	171.305	1.04144	275.35	1	1											baseline, no depression	-1.09562	56.425	1.565	13.3	0	0	3	1	40.25	1.4945	18.0208	1	4.03291
24	22	FA	2149.54	18.4366	11.0407	325.433	311.618	1.0418	322.79	1	1											baseline, no depression	-0.341531	45.995	1.85	13.4	0	0	2	1	39.8	1.4735	18.3309	1	3.82853
20	20	IFA	2726.91	16.283	12.0249	202.278	289.295	2.7814	544.405	1	1	7	IFA	0	0		0		1	0	0	both depression and baseline	0.786419	34.84	1.665	13.3	0	0	3		45.85	1.4775	21.0032	0	3.55077	3
21	20	FA	1322.63	12.5701	7.51583	188.284	225.059	0.220267	33.0133	1	1											baseline, no depression	-0.848631	41.06	3.71	12.7	0	0	2	1	46.6	1.5575	19.2101	0	3.71503
26	22	MM	2314.23	20.7944	11.1163	445.795	590.922	3.7542	652.225	1	1											baseline, no depression	1.0571	67.565	1.06	14.3	0	0	3	1	50.35	1.6445	18.6179	0	4.21309
28	18	FA	1307.85	10.127	5.68533	188.095	188.384	0.753224	106.508	0	1											baseline, no depression	-0.332087	99.925	2.95	14	0	0	2	1	44.2	1.495	19.7761	0	4.60442
33	21	FA	2880.11	36.7795	16.2265	515.194	827.327	2.36486	513.18	0	1											baseline, no depression	-0.348469	145.1	1.575	14.2	0	0	2	1	42.05	1.4265	20.6644	0	4.97742
22		MM	0	0	0	0	0	0	0													baseline, no depression									45	1.55	18.7305	0
25	17	MM	2686.7	47.4675	14.4535	323.695	1039.67	1.55907	515.624	0	1											baseline, no depression	-0.225332	184.55	2.755	13.5	0	0	3	1	43.7	1.449	20.8135	0	5.21792
31	27	IFA	1441	7.63895	6.58529	67.1692	138.481	0.306267	119.68	0	1											baseline, no depression	-1.10683	45.63	1.745	13.4	0	0	2	1	44.85	1.4565	21.1418	0	3.82057
21	18	IFA	2096.46	16.3173	11.0229	221.293	263.186	2.11938	419.706	0	1											baseline, no depression	-1.24617	54.41	1.235	12.2	0	0	2	1	48.4	1.498	21.5686	0	3.99655
25	18	MM	2168.53	22.2058	11.9177	324.757	511.463	2.52537	1017.04	1	1											baseline, no depression	-0.941823	75.16	2.075	15.7	0	0	1	1	37.2	1.4255	18.3066	1	4.31962
18	17	MM	2588.99	16.4505	11.9084	145.458	165.469	1.08446	211.443	1	1											baseline, no depression	-1.12465	64.325	1.095	12.7	0	0	2		43.7	1.5865	17.3621	1	4.16395
22	19	FA	2648.52	18.7546	13.5749	290.196	421.573	1.53209	262.836	1	1											baseline, no depression	0.0287308	117.5	2.235	12	0	0	2	1	44.15	1.5365	18.701	0	4.76644
24	21	IFA	1481.02	9.30829	6.88354	77.6849	211.992	0.700312	226.832	1	1											baseline, no depression	0.618559	27.505	1.705	14.2	1	0	2	1	45.1	1.525	19.3926	0	3.31437
22	18	FA	1976.73	19.5554	10.2679	305.137	314.442	0.923314	371.497	1	1											baseline, no depression	-0.434376	73.015	1.205	13.3	0	0	3	1	42.3	1.4855	19.1688	0	4.29066
29	18	MM	1653.29	11.6536	8.50058	193.339	297.98	0.733036	271.717	1	0											baseline, no depression	1.35703	93.315	1.15	12	0	0	2	1	46.35	1.5225	19.9956	0	4.53598
28	18	MM	2183.69	15.0065	10.3199	155.447	317.609	2.37852	682.917	1	1	5	MM	0	3		0		1	0	0	both depression and baseline	-0.683487	113.2	1.56	11.3	0	1	2	1	45.3	1.5465	18.9408	0	4.72916	3
24	20	IFA	2545.95	20.7608	13.6702	498.321	559.6	2.57343	401.446	1	1											baseline, no depression	0.0251353	149.3	2.82	14.1	0	0	2	1	42.65	1.539	18.007	1	5.00596
33	20	FA	3598.39	38.1613	15.6423	424.398	567.997	3.73299	1065.31	1	1											baseline, no depression	-1.04513	81.31	1.27	13.5	0	0	2	1	43.95	1.504	19.4296	0	4.39827
25	20	IFA	2526.82	18.0127	12.6352	315.415	324.278	3.2	780.387	0	1											baseline, no depression	-0.564889	135.7	1.78	14.4	0	0	2	1	44.9	1.562	18.4028	1	4.91045
24	24	MM	2051.29	14.4562	10.9658	205.839	283.189	0.263927	70.8505	1	1											baseline, no depression	-0.42935	94.125	1.695	12.6	0	0	3	1	60.7	1.5205	26.2552	0	4.54462
27	23	FA	4573.41	53.0987	21.3862	1147.09	1096.87	2.74597	532.643	1	1											baseline, no depression	-1.12909	134	2.565	12.7	0	0	3	1	43.45	1.522	18.7569	0	4.89784
24	16	FA	1506.22	12.3853	7.8871	145.525	203.519	0.671619	206.424	1	1	1	FA	0	0	0	1		1	0	0	both depression and baseline	-1.48453	14.205	2.135	15	1	0	1	1	60.8	1.483	27.6453	0	2.65359	1
25	19	IFA	2322.85	16.1707	11.4524	198.9	315.287	2.60581	517.136	1	1											baseline, no depression	0.0687761	71.565	1.655	13.1	0	0	2	1	45.75	1.479	20.9149	0	4.27061
25	19	MM	2316.97	19.0893	10.2544	193.988	377.469	1.0516	581.824	1	1											baseline, no depression	-1.10629	13.97	1.45	14.4	1	0	2	1	38.95	1.5115	17.0487	1	2.63691
29	26	FA	2259.36	15.8103	11.4869	207.811	466.672	1.64622	200.386	1	1											baseline, no depression	-0.47391	11.72	1.62	12.5	1	0	2	1	42.7	1.512	18.6777	0	2.4613
21	18	IFA	2982	26.5273	15.6395	367.97	617.743	2.89953	750.552	1	1	0	IFA	0	0		0		0	0	0	both depression and baseline	-1.0521	73.77	1.1	13.6	0	0	2	1	43.2	1.4255	21.2593	0	4.30095	1
20	20	MM	2162.38	12.7309	10.6346	78.2686	292.858	3.06309	760.926	1	1	0	MM	1	4	3	0	5	0	0	0	both depression and baseline	-0.789898	100.87	1.28	12.7	0	0	3		48.05	1.5115	21.0318	0	4.61383	1
26	21	MM	2098.77	12.0244	9.5632	191.344	129.564	0.185886	21.4714	1	1	5	MM	1	0	0	0		1	0	0	both depression and baseline	-0.801291	23.25	1.195	13.9	1	0	2	1	43.9	1.572	17.7648	1	3.1463	3
17	17	MM	1644.86	12.707	7.95109	165.788	214.594	1.12141	192.067	0	1	4	MM	0	0		0		1	0	0	both depression and baseline	-1.04076	5.95	1.585	12.1	1	0	3		52.05	1.6235	19.7477	0	1.78339	2
24	22	IFA	2021.51	15.5483	9.4919	158.423	234.757	0.796133	107.917	1	1											baseline, no depression	-1.27652	47.605	2.055	13.6	0	0	2	1	47.23	1.5735	19.0759	0	3.86294
24	20	IFA	3937.25	34.3737	17.874	657.1	748.936	2.49255	335.937	0	1											baseline, no depression	-0.601255	71.205	2.535	12.4	0	0	2	1	48.15	1.564	19.6844	0	4.26556
23	21	MM	3381.64	35.2175	18.4264	551.506	787.409	12.9002	2643.93	1	1											baseline, no depression	-0.488811	37.97	2.28	13.7	0	0	3	1	49.4	1.588	19.5896	0	3.6368
19	19	FA	3167.5	21.1102	19.3183	475.45	288.119	5.44166	611.249	1	1											baseline, no depression	0.004811	16.28	1.635	12.2	1	0	3	1	44.45	1.4815	20.252	0	2.78994
24	21	IFA	2259.02	17.5232	12.4674	308.1	492.957	2.02845	525.365	1	1	7	IFA	3	3	0	0	7	1	0	0	both depression and baseline	-0.110913	213.05	3.175	13.1	0	0	3	1	46.45	1.5605	19.0747	0	5.36153	3
24	22	FA	1060.33	6.69366	5.06317	135.611	146.277	0.360695	75.1962	1	1											baseline, no depression	-0.454806	79.49	1.46	14.3	0	0	2	1	42.6	1.5015	18.8955	0	4.37563
24	22	FA	2951.82	26.9845	15.1674	410.043	679.299	1.67231	613.548	1	1											baseline, no depression	-0.504667	13.965	1.46	15.3	1	0	2	1	39.95	1.4435	19.1727	0	2.63655
27	23	FA	2953.4	104.318	40.3071	3229.08	1850.81	1.2624	9.52	1	1	4	FA	9	0		0		1	1	0	both depression and baseline	-0.921585	58.315	2.4	13.3	0	0	2	1	46	1.535	19.5227	0	4.06586	2
23	20	IFA	2645.32	19.5581	12.3692	260.903	326.021	3.59091	973.031	1	1											baseline, no depression	-0.592535	127.15	2.205	13.7	0	0	3	1	46.6	1.6945	16.2294	1	4.84537
20	20	MM	4133.06	31.6014	16.9879	330.383	546.18	3.38191	1487.65	0	1											baseline, no depression	-0.844333	78.335	1.63	13.9	0	0	2		30.65	1.3685	16.3659	1	4.36099
19	18	MM	2071.74	17.1719	12.9394	282.696	146.041	1.331	257.943	0	1											baseline, no depression	-1.67994	28.885	1.88	11.6	1	1	2	1	46.85	1.5235	20.1848	0	3.36332
18	16	MM	3062.45	26.46	16.0303	454.343	425.299	1.72166	218.644	1	1											baseline, no depression	-0.871321	88.655	2.39	12.8	0	0	2	1	54.25	1.5575	22.3637	0	4.48475
30	18	FA	2135.34	25.3908	12.6391	440.717	629.685	1.58003	241.112	1	1	1	FA	0	0	0			1	0		both depression and baseline	0.603373	205.2	2.375	12.5	0	0	2	1	48.85	1.512	21.3679	0	5.32399	1
23	19	FA	2211.73	17.0578	10.6405	160.617	377.373	2.21058	453.425	0	1	2	FA	2	0		2		1	0	0	both depression and baseline	-0.622823	50.61	1.69	14.8	0	0	2	1	48.3	1.487	21.8437	0	3.92415	2
38	30	MM	2096.99	14.1967	9.93952	215.97	312.968	0.609052	88.8486	0	1	17	MM	1	5	1	0	2	2	1	0	both depression and baseline	-0.735992	49.545	1.41	13.5	0	0	2	1	41.3	1.558	17.0143	1	3.90288	3
21	19	IFA	3950.57	29.8179	16.6201	361.117	434.411	1.7127	597.42	1	1											baseline, no depression	-0.528626	33.59	1.415	14.5	0	0	3	1	53.05	1.579	21.2775	0	3.51423
29	19	FA	2316.69	18.5026	9.63331	229.005	406.438	1.25777	296.783	0	1	0	FA	0	0				0	0		both depression and baseline	0.0708861	82.825	1.535	14.2	0	0	2	1	44.8	1.468	20.7886	0	4.41673	1
21	20	IFA	2348.91	14.3264	11.5565	175.528	380.75	0.857714	228.857	1	1											baseline, no depression	1.47929	268.9	2.12	12.5	0	0	2	1	44.95	1.42	22.2922	0	5.59434
31	19	IFA	2898.53	26.126	13.3758	318.275	523.979	4.34774	549.862	1	1	0	IFA	0	2		0	0	0	0	0	both depression and baseline	-1.04504	139.45	1.805	12.9	0	0	2	1	44.7	1.5145	19.4881	0	4.93771	1
26	19	FA	1276.8	12.79	6.04719	85.8165	291.167	0.692629	191.917	0	1											baseline, no depression	-1.21159	131.35	2.495	14.6	0	0	2	1	36.55	1.447	17.4562	1	4.87786
20	19	IFA	3461.83	24.2566	13.5518	235.935	314.723	3.17921	554.341	1	1											baseline, no depression	-0.823391	102.825	1.885	15.5	0	0	3	1	47.2	1.551	19.6209	0	4.63303
25	22	MM	1609.34	13.4963	7.93481	329.023	382.603	0.366086	156.783	0	1											baseline, no depression	-1.23099	92.74	1.705	13.5	0	0	2	1	38.55	1.441	18.5651	0	4.5298
28	19	IFA	1640.38	13.7615	7.4209	99.1017	330.89	1.32918	143.828	1	1											baseline, no depression	-1.18462	34.425	1.045	11.1	0	1	2	1	45.05	1.5565	18.595	0	3.53878
27	22	FA	2619.65	20.7952	8.96156	383.107	436.053	1.32993	152.282	0	1	39	FA	0	3	1	0	4	2	0	0	both depression and baseline	-0.534259	131.25	1.795	13.4	0	0	1	1	52.85	1.4805	24.1117	0	4.8771	3
25	22	IFA	1791.14	12.2182	8.00222	143.489	187.824	0.278971	68.3474	0	1											baseline, no depression	-0.740051	53.34	1.77	13.4	0	0	2	1	40.15	1.4785	18.3672	1	3.97669
25	23	MM	1984.36	15.9457	8.98337	212.674	252.026	3.548	762.509	0	1											baseline, no depression	0.366685	69.12	1.53	13.7	0	0	3	1	34.95	1.415	17.4556	1	4.23584
22	20	FA	1518.35	14.8769	7.60308	259.196	253.678	0.507257	83.6805	0	1											baseline, no depression	-0.843227	67.2	1.68	11.5	0	1	2	1	41.75	1.474	19.2159	0	4.20767
24	21	IFA	2684.52	18.3592	12.868	367.138	407.153	1.39437	448.374	1	1											baseline, no depression	-0.27482	48.345	2.455	13.8	0	0	2	1	43.85	1.5475	18.3108	1	3.87836
29	24	MM	1961.7	12.7278	7.96091	89.7571	237.317	1.89871	265.007	0	1											baseline, no depression	-1.07694	73.255	1.435	15	0	0	2	1	45.9	1.5795	18.3981	1	4.29395
19	19	FA	1842.63	17.8644	9.83023	392.243	258.277	1.55905	170.326	0	1											baseline, no depression	-0.118238	35.685	1.47	14.5	0	0	2	1	50.95	1.5095	22.3603	0	3.57473
31	29	IFA	2164.15	15.9494	10.0984	318.206	332.151	4.756	627.829	1	1											baseline, no depression	-0.682565	12.845	1.445	11.9	1	1	2	1	44.5	1.5045	19.6596	0	2.55295
29	20	MM	2293.05	22.4376	10.7846	318.872	307.466	1.73976	307.548	0	1											baseline, no depression	1.21403	74.4	2.39	13.7	0	0	2	>=2	54.3	1.504	24.0051	0	4.30946
22	18	MM	2178.1	14.93	10.4989	122.392	300.759	1.88149	319.691	1	1											baseline, no depression	1.27396	60.95	1.295	13.9	0	0	3	1	42.15	1.5065	18.572	0	4.11005
27	22	IFA	1785.84	9.67452	7.81558	122.555	207.746	0.320552	42.88	1	1											baseline, no depression	-0.196169	68.245	2.315	13.7	0	0	2	1	49.15	1.518	21.3295	0	4.2231
25	23	MM	1974.84	11.9275	8.9628	111.107	202.54	0.707943	208.969	1	1	0	MM	0	0				0	0		both depression and baseline	-0.379165	33.415	1.67	14	0	0	2	1	46.2	1.5295	19.7489	0	3.50901	1
23	23	IFA	1805.1	22.4872	11.4731	504.655	503.267	0.966295	505.459	0	1											baseline, no depression	0.384062	3.825	1.03	9.9	1	1	2		41.5	1.4215	20.5378	0	1.34156
27	21	FA	2272.71	17.3347	11.7267	269.651	374.356	5.57617	1295.66	1	1											baseline, no depression	0.256781	91.705	1.22	14.1	0	0	2	1	46	1.494	20.609	0	4.51858
38	23	MM	2733.22	27.1576	15.0975	321.642	559.294	6.67643	1979.41	0	1	7	MM	9					1	1		both depression and baseline	-0.183311	224.5	1.905		0		2	1	59.6	1.5555	24.6324	0	5.41388	3
33	21	IFA	1816.67	12.0767	9.55024	189.014	302.427	1.64179	170.02	0	1											baseline, no depression	-0.7303	166.6	4.05	12.8	0	0	3	1	43.4	1.5245	18.6739	0	5.1156
24	17	MM	1639.14	12.3365	9.37235	215.611	163.361	0.933714	313.307	1	1											baseline, no depression	-0.66243	45.61	1.625	13.8	0	0	2	1	41.2	1.512	18.0216	1	3.82013
22	22	FA	4448.06	35.0922	20.2879	515.92	535.319	2.73089	856.464	1	1	0	FA	0	4	0	0	5	0	0	0	both depression and baseline	0.494372	67.37	1.815	13.7	0	0	2		44.05	1.544	18.4778	1	4.2102	1
30	22	FA	1639.73	8.46109	7.20163	12.8155	165.214	1.27564	113.347	1	1											baseline, no depression	-0.84423	59.315	1.44	14.5	0	0	2	1	49.75	1.436	24.1259	0	4.08286
31	24	FA	1693.88	15.3373	9.92532	259.936	334.062	3.41956	593.891	0	0											baseline, no depression	2.39298	191.2	1.405	13.7	0	0	4	1	52.15	1.626	19.7248	0	5.25332
26		IFA	0	0	0	0	0	0	0													baseline, no depression									42.8	1.5255	18.3916	1
29	18	MM	2334.81	19.1604	11.6774	220.049	337.982	3.25009	528.188	0	1											baseline, no depression	0.0033357	31.72	1.405	12.1	0	0	2	1	39.5	1.494	17.6969	1	3.45695
37	25	IFA	1008.26	4.94649	4.96579	42.6933	77.7787	0.250181	42.6145	1	0											baseline, no depression	0.648898	130.1	1.845	12.1	0	0	3	1	46.8	1.456	22.0761	0	4.8683
23	20	FA	2869.74	22.3647	13.2726	240.151	459.177	1.18717	394.7	1	1	11	FA	0	0		0		2	0	0	both depression and baseline	-1.56008	38.22	2.87	12.6	0	0	2	1	41.4	1.4615	19.3822	0	3.64336	3
26	20	IFA	2868.29	26.823	13.4032	294.384	555.662	3.23552	597.726	1	1											baseline, no depression	-1.53072	203.2	1.67	12.7	0	0	2	>=2	53.5	1.5115	23.4173	0	5.31419
24	23	MM	3304.88	22.6691	13.424	283.859	433.221	0.937686	517.749	0	1	5	MM	0	4		0		1	0	0	both depression and baseline	-1.20966	100.38	1.885	13.5	0	0	2	0	45.05	1.456	21.2506	0	4.60896	3
19	16	IFA	2739.86	17.0549	13.1442	96.4723	157.674	1.63292	458.026	1	1											baseline, no depression	-0.372894	32.455	1.585	14	0	0	2	1	43.2	1.5275	18.5149	0	3.47986
26	20	FA	2912.29	14.9812	8.10762	58.4986	161.439	2.47314	378.171	1	1											baseline, no depression	-0.281039	31.465	1.53	14.1	0	0	2	1	49.15	1.5415	20.6841	0	3.44888
28	27	MM	1964.54	13.3155	11.3239	157.381	181.588	0.689857	297.837	1	1	1	MM	1	0	0	0	5	1	0	0	both depression and baseline	-1.26622	23.005	1.43	11.3	1	1	2	1	38.35	1.5205	16.5879	1	3.13571	1
36	27	FA	2142.69	14.5182	8.85589	148.029	264.059	0.396983	38.5737	0	1											baseline, no depression	-1.1596	58.38	1.56	13.6	0	0	2	>=2	43.4	1.4505	20.6279	0	4.06697
20	18	FA	3461.08	44.6537	17.8042	981.696	1104.4	0.867302	248.867	1	1											baseline, no depression	-1.00156	86.34	1.46	12.3	0	0	2	>=2	52.55	1.528	22.5074	0	4.45829
25	21	MM	1866.18	16.248	12.0407	340.996	271.479	0.533743	188.309	1	1											baseline, no depression	-0.48242	91.475	1.93	15.1	0	0	2	1	40.3	1.4755	18.5109	0	4.51607
25	23	IFA	1547.09	11.0216	6.35081	195.864	126.877	0.53171	80.392	1	1											baseline, no depression	-1.24376	41.695	1.575	12	0	0	2	1	44.1	1.5615	18.0865	1	3.73038
20	19	FA	1815.01	11.3608	9.64043	94.5269	230.811	0.449171	137.403	1	1											baseline, no depression	-0.473835	41.385	1.585	12.9	0	0	2	1	41.25	1.489	18.6052	0	3.72292
23	20	IFA	2193.9	20.1947	9.77426	284.988	431.353	2.31013	385.123	1	1	0	IFA	0	0		0	0	0	0	0	both depression and baseline	-1.30988	42.77	1.445	13.8	0	0	2	1	47.1	1.5115	20.616	0	3.75584	1
25	24	MM	3921.65	38.5458	16.9879	902.782	481.697	6.01434	1703.22	0	0											baseline, no depression	-1.51818	52	1.935	13.5	0	0	2	1	35	1.4755	16.0764	1	3.95124
27	22	IFA	2620.71	30.0429	11.874	245.33	363.449	2.96154	950.33	1	1											baseline, no depression	-0.759163	53.01	2.505	12.8	0	0	1	>=2	46.3	1.584	18.4532	1	3.97048
27	21	FA	2158.77	16.355	10.2077	318.449	403.43	0.101	38.76	1	1	1	FA	4	0		0	3	1	0	0	both depression and baseline	-1.41284	164.2	1.505	13.6	0	0	1	1	45.05	1.499	20.049	0	5.10109	1
19	17	FA	2600.94	15.8908	11.3077	209.91	331.944	0.840133	215.028	0	1											baseline, no depression	-1.71966	19.745	1.48	13.6	1	0	2	1	42.7	1.528	18.2886	1	2.9829
29	24	MM	2794.12	21.6973	12.6361	276.079	343.897	2.92014	372.696	1	1											baseline, no depression	-1.40776	43.51	1.875	11.3	0	1	2	>=2	48	1.4805	21.899	0	3.77299
27	19	FA	2046.8	21.8354	10.4512	434.5	373.259	0.837643	291.102	1	1											baseline, no depression	-0.380976	12.235	1.035	14.1	1	0	3	1	39.1	1.501	17.3546	1	2.5043
21	19	MM	1937.99	15.3735	9.36372	264.745	372.047	2.72583	168.757	1	1	0	MM	1	0	0	0	3	0	0	0	both depression and baseline	-1.12587	61.475	2.29	13.5	0	0	2	1	47.3	1.496	21.1348	0	4.11863	1
32	20	IFA	2688.83	25.4013	13.0017	256.713	466.092	8.14855	1471.87	1	1											baseline, no depression	-0.474592	31.71	1.465	14.5	0	0	2	>=2	40.65	1.4425	19.5357	0	3.45663
28	23	IFA	3063.41	26.0222	14.4156	487.797	664.292	3.5201	859.709	1	1											baseline, no depression	-0.605255	207.65	1.155	14.9	0	0	2	1	39.5	1.5215	17.0629	1	5.33585
34	33	MM	2181.79	19.1504	10.2353	277.038	329.928	0.955176	210.145	1	1											baseline, no depression	-1.15785	37.04	1.85	13	0	0	2	1	48.1	1.5035	21.2784	0	3.612
22	19	MM	2691.22	19.9148	13.4589	230.803	325.576	1.5732	359.248	0	1	0	MM	2	0	0	0	3	0	0	0	both depression and baseline	0.983587	68.555	2.02	13.8	0	0	2	1	40.2	1.579	16.1236	1	4.22764	1
19	17	MM	2162.91	12.0589	9.39903	154.437	258.978	0.766629	164.846	1	1	1	MM	0	1	0		3	1	0	0	both depression and baseline	-0.471768	32.7	2.675	12.1	0	0	2	1	49.6	1.5155	21.5958	0	3.48738	1
22	18	FA	1785.64	14.1945	8.71086	154.187	265.03	1.88132	514.161	1	1											baseline, no depression	-0.0993404	134.75	1.92	14	0	0	2	1	43.3	1.502	19.1932	0	4.90342
27	21	IFA	2752.99	22.0879	12.1903	209.626	307.165	3.55945	651.792	1	1	16	IFA	3	0	0	0	13	2	0	1	both depression and baseline	-0.973486	126.5	1.71	12.5	0	0	2	1	46.8	1.5085	20.5663	0	4.84024	3
25	21	IFA	1364.81	11.9244	6.37835	211.071	164.193	0.889688	216.239	1	1											baseline, no depression	-0.420863	114.3	1.34	14	0	0	2	1	44.6	1.528	19.1024	0	4.73883
20	18	FA	2368.39	23.9126	11.2381	436.137	580.264	2.1194	448.345	1	1											baseline, no depression	-0.486441	77.48	2.35	13.9	0	0	2	1	44.4	1.4875	20.0664	0	4.35002
25	23	IFA	2164.04	12.9158	8.56944	171.369	205.13	0.286343	37.583	1	1											baseline, no depression	-0.792826	143.8	1.215	13.9	0	0	1	1	42.7	1.4705	19.7468	0	4.96842
26	24	FA	4423.21	32.3425	13.9397	317.358	624.177	3.50074	954.176	1	1											baseline, no depression	-1.07928	3.825	1.37	9.9	1	1	2	1	44.55	1.546	18.6393	0	1.34156
31	18	IFA	1362.34	11.5701	6.70784	170.469	243.322	0.199657	204.811	1	1	1	IFA	0	0	0			1	0		both depression and baseline	-1.18046	26.195	1.815	13	1	0	1	>=2	43.3	1.479	19.7948	0	3.26557	1
19	17	FA	3548.28	20.7198	13.1174	155.846	546.095	0.995343	397.23	1	1											baseline, no depression	-0.422885	56.43	1.945	13.6	0	0	2	1	49.9	1.577	20.0649	0	4.033
24	22	MM	4269.46	35.1343	18.3433	340.653	1118.07	0.9626	350.321	1	1											baseline, no depression	-0.63554	113.95	1.705	10.9	0	1	1	1	47	1.4845	21.3274	0	4.73576
19	19	MM	2259.14	20.9349	11.7015	301.526	432.356	3.00714	724.428	0	1	0	MM	0	0	0	0		0	0	0	both depression and baseline	-0.503856	86.28	1.58	11.6	0	1	2		37.3	1.365	20.0191	0	4.4576	1
18	17	MM	2277.35	13.7889	10.4113	49.2773	243.278	2.01109	738.126	1	1	8	MM	0	0	0	2		1	0	0	both depression and baseline	-1.15649	61.57	2.87	12.4	0	0	2	0	46.2	1.504	20.4243	0	4.12017	3
21	18	MM	1185.07	9.27857	5.25377	70.4843	153.194	0.471429	182.629	1	1	0	MM	0	0	0	0		0	0	0	both depression and baseline	-0.876944	206.95	0.99	13.5	0	0	3	1	39.75	1.5065	17.5145	1	5.33248	1
26	21	MM	2022.48	13.0201	9.14478	105.539	222.184	0.708133	148.421	1	1	2	MM	0	0	0	0		1	0	0	both depression and baseline	-0.974848	31.01	1.27	14.1	0	0	2	1	41.15	1.4925	18.4732	1	3.43431	2
22	22	MM	1663.08	12.0562	7.9742	103.828	295.2	1.60656	363.151	1	1	5	MM	4	0	0	0	2	1	0	0	both depression and baseline	0.210617	5.92	1.22	11.5	1	1	3		52.4	1.536	22.21	0	1.77834	3
23	22	FA	2991.37	24.4784	14.7071	811.719	849.063	2.8592	423.96	0	1											baseline, no depression	0.201562	45.585	1.48	15.1	0	0	3	0	38.6	1.5235	16.6304	1	3.81958
25	22	IFA	3041.67	23.4267	14.2898	508.171	663.973	0.820614	222.569	0	1											baseline, no depression	-0.908602	69.195	1.23	12.5	0	0	2	1	35.85	1.4755	16.4669	1	4.23693
27	22	FA	2610.53	38.5113	16.134	860.084	872.824	2.8298	850.739	1	1											baseline, no depression	-0.110156	325.55	1.91	13.8	0	0	2	>=2	67.15	1.612	25.8414	0	5.78552
20	18	IFA	1254.39	7.40754	5.40058	43.0999	184.839	0.565006	172.792	1	1											baseline, no depression	-0.820689	46.955	1.715	12.9	0	0	3	1	44.05	1.5255	18.9287	0	3.84919
31	20	IFA	1937.43	16.2407	11.1656	167.425	341.728	0.941286	278.757	0	1	11	IFA	0	2	4	0		2	0	0	both depression and baseline	-0.752072	35.295	1.425	13.2	0	0	2	1	40.95	1.533	17.4249	1	3.56374	3
21	20	FA	1486.2	8.18456	6.21097	57.9429	142.353	0.531674	53.9255	0	1											baseline, no depression	-0.791266	25.675	2.01	12.9	1	0	2	1	49.65	1.5785	19.9265	0	3.24552
40	26	FA	2739.59	27.2766	14.5193	304.724	574.545	5.02076	1006.79	1	1											baseline, no depression	-0.0528056	54.87	1.465	12.1	0	0	2	1	47.05	1.5535	19.4956	0	4.00497
27	22	IFA	1849.78	10.519	7.36412	130.756	244.521	0.474486	108.96	1	1											baseline, no depression	1.10592	40.475	1.8	15.6	0	0	2	1	52	1.5655	21.2176	0	3.70069
23	17	IFA	1910.92	13.9235	9.28186	189.643	246.306	2.81091	456.914	0	0	0	IFA	2			0	1	0	0	0	both depression and baseline	-0.893535	78.915	1.955	12.3	0	0	2	1	44.3	1.4965	19.7811	0	4.36837	1
27	23	MM	1398.28	12.3007	7.43833	202.66	209.577	1.15593	232.266	0	1											baseline, no depression	0.450448	138.8	1.365	15.3	0	0	2	1	44.9	1.529	19.2057	0	4.93303
22	21	FA	1795.58	12.4112	9.71372	235.36	218.161	2.7105	565.363	0	1											baseline, no depression	-0.105212	62.3	1.435	14.9	0	0	3	1	42.7	1.4935	19.1433	0	4.13196
24	21	IFA	2495.63	20.8651	11.9327	445.903	493.062	5.14654	1283.55	1	0	12	IFA	0	0	0	0		2	0	0	both depression and baseline	0.357893	91.415	1.66	15.1	0	0	2	1	48.3	1.562	19.7964	0	4.51541	3
23	22	FA	3222.32	28.6165	14.6418	427.213	597.23	5.21657	1858.8	0	1	0	FA	0	0	0	0		0	0	0	both depression and baseline	0.293157	139.8	1.88	13.2	0	0	2	0	43.65	1.598	17.0935	1	4.94021	1
31	29	MM	2051.52	13.0348	10.6428	224.98	198.403	2.37101	177.068	0	1											baseline, no depression	-0.310009	82.87	1.545	13	0	0	2	1	50	1.518	21.6983	0	4.41727
18	18	IFA	3424.1	30.0613	17.036	338.061	629.304	1.91759	551.117	0	1	0	IFA	0	0		0		0	0	0	both depression and baseline	0.174131	131.95	2.15	14.8	0	0	3		44.55	1.466	20.7291	0	4.88242	1
30	23	IFA	1732.21	27.6043	11.7094	550.874	566.68	2.18574	444.867	0	0	3	IFA	0	0	0	0	3	1	0	0	both depression and baseline	1.39019	135.15	1.65	13.8	0	0	4	1	45.85	1.5455	19.1956	0	4.90639	2
28	27	FA	1847.39	15.6747	9.96474	398.061	424.876	1.19867	222.09	0	0	19	FA	0	0	0	4		2	0	0	both depression and baseline	-0.673201	93.14	2.29	12.7	0	0	2	1	44.15	1.4445	21.159	0	4.5341	3
24	23	MM	4554.45	33.1991	19.7707	410.705	960.317	4.0041	645.607	1	1											baseline, no depression	1.16326	35.865	1.36	9.8	0	1	2	1	52.55	1.5535	21.7746	0	3.57976
25	20	FA	1645.37	11.3245	6.99506	81.9909	160.273	1.64087	398.999	1	0											baseline, no depression	0.555709	118.55	1.36	13.1	0	0	3	1	60.4	1.5285	25.8527	0	4.77534
26	24	MM	2971.82	22.887	13.7346	303.29	366.225	1.96301	654.87	1	0											baseline, no depression	1.81535	22.78	2.16	14.2	1	0	4	1	40.4	1.512	17.6717	1	3.12588
33	20	MM	1832.55	13.7136	8.36574	200.328	281.008	0.929057	189.996	0	1											baseline, no depression	-0.115375	74.75	1.39	12.1	0	0	2	1	42.3	1.51	18.5518	0	4.31415
26	24	IFA	2565.48	14.2924	10.5523	165.852	290.12	1.35867	175.542	0	1	9	IFA	0	6	3	1	1	1	1	0	both depression and baseline	0.115942	17.7	1.55	12	1	0	2	1	43.5	1.509	19.1034	0	2.87357	3
33	20	FA	2068.22	16.2452	12.0391	193.676	331.747	7.12606	1301	0	0	0	FA	0	0		0		0	0	0	both depression and baseline	1.95005	50.825	1.345	12.4	0	0	3	1	44.95	1.54	18.9535	0	3.92839	1
27	20	MM	1567.43	11.9464	7.85042	185.291	211.602	0.4224	84.42	0	1											baseline, no depression	-1.02049	64.57	1.71	13.7	0	0	2	>=2	40.85	1.5145	17.8096	1	4.16775
29	19	IFA	3054.38	22.2663	14.1385	445.898	558.033	1.67626	481.691	0	0											baseline, no depression	1.14878	117.3	1.79	15.1	0	0	2	1	39.1	1.4585	18.3808	1	4.76473
27	22	FA	1334.6	8.79557	6.96918	166.95	244.951	0.620557	183.914	0	1											baseline, no depression	-0.968675	102.97	1.6	13.3	0	0	2	1	40.35	1.5395	17.0249	1	4.63444
27	20	FA	1694.61	11.2389	7.05073	154.199	142.677	1.9574	566.324	0	1											baseline, no depression	0.133548	33.015	1.71	13.3	0	0	2		42.65	1.546	17.8443	1	3.49696
24	22	IFA	2262.63	13.5567	11.1644	111.875	278.926	1.523	336.286	1	1	0	IFA	0	0				0	0		both depression and baseline	-0.684322	32.005	1.545	10.6	0	1	2	1	45.95	1.5135	20.0595	0	3.46589	1
22	19	FA	2626.48	19.4928	12.8382	284.119	371.317	4.48557	1015.09	1	1											baseline, no depression	-0.0719522	45.115	2.02	13.6	0	0	2	1	40.25	1.5265	17.2732	1	3.80922
22	21	MM	2223.38	12.9668	10.0452	148.415	266.491	0.563829	162.477	1	1											baseline, no depression	-1.22234	170.2	1.21	12.8	0	0	2	1	41.45	1.4515	19.6739	0	5.13697
26	23	MM	1792.41	13.1211	9.13304	198.337	302.614	1.75531	302.716	1	1	12	MM	0	4	2	0	4	2	0	0	both depression and baseline	-0.451353	170.8	1.84	12.8	0	0	3	1	47.05	1.5015	20.8694	0	5.14049	3
27	20	IFA	1892.05	10.4892	8.08203	151.769	335.196	0.929717	157.586	0	1											baseline, no depression	0.451051	132.8	1.68	14.2	0	0	2	1	47.25	1.5405	19.9103	0	4.88884
33	24	IFA	2451.36	17.5882	10.9488	189.349	329.839	1.49593	299.017	1	1											baseline, no depression	-0.656534	153.2	2.02	14.1	0	0	2	1	40.1	1.593	15.802	1	5.03174
22	22	FA	3414.51	19.7747	13.3063	359.014	470.687	3.58803	504.529	1	1											baseline, no depression	-0.228095	46.875	1.915	13.6	0	0	3		43.15	1.4905	19.423	0	3.84748
30	22	FA	2313.78	15.9021	11.3386	260.449	265.754	4.24208	520.791	1	1											baseline, no depression	-0.220404	28.385	0.9	10.8	1	1	2	1	43.75	1.5015	19.4056	0	3.34586
21	17	IFA	2036.25	16.324	12.4174	645.128	646.57	1.4987	427.859	1	0											baseline, no depression	2.35354	126	1.81	13.9	0	0	3	1	46.15	1.5715	18.6871	0	4.83628
30	20	MM	2191.42	19.4104	11.9433	251.364	425.699	4.1808	755.704	1	1											baseline, no depression	-0.585666	236.6	1.9	12.5	0	0	2	1	40.6	1.4945	18.1775	1	5.46637
23	20	IFA	1794.54	16.4176	12.267	496.715	200.261	1.64579	153.015	1	1											baseline, no depression	-0.381781	165.2	2.19	12	0	0	3	1	48.2	1.5515	20.0237	0	5.10716
24	21	IFA	2171.26	14.8203	10.0121	150.632	305.526	0.9797	285.839	1	1											baseline, no depression	-0.405567	197.1	1.85	11.1	0	1	2	1	43.9	1.5105	19.2408	0	5.28371
32	24	IFA	1661.45	11.476	8.94004	186.078	161.734	0.666462	118.505	1	1											baseline, no depression	-1.45484	129.95	1.845	11.9	0	1	1	1	42.3	1.399	21.6125	0	4.86715
29	18	MM	1458.34	8.86743	7.44829	92.8017	154.932	0.415143	74.1637	0	1											baseline, no depression	-1.04513	83.82	1.765	13.5	0	0	2	>=2	44.2	1.54	18.6372	0	4.42867
24	17	FA	1582.97	12.6404	8.0288	303.949	305.268	0.585786	119.807	1	1											baseline, no depression	-0.578347	42.15	1.605	14.6	0	0	2	1	52.25	1.474	24.0487	0	3.74124
23	20	MM	1666.78	8.1571	7.36993	133.155	145.307	0.380536	102.274	1	1											baseline, no depression	-0.499832	69.84	2.14	13.9	0	0	3	1	42.65	1.471	19.7103	0	4.24621
22	19	MM	1865.63	12.6529	8.68737	267.735	341.674	0.8436	572.226	0	1											baseline, no depression	0.0445452	115.4	2.135	11.6	0	1	2	1	47.05	1.5065	20.731	0	4.7484
23	18	FA	2684.09	31.7793	17.148	801.73	834.407	1.7757	373.93	1	1											baseline, no depression	-1.10869	31.87	1.38	11.3	0	1	2	>=2	40.5	1.501	17.976	1	3.46166
22	20	FA	2183.89	16.8417	9.64567	247.485	320.159	1.0659	425.01	1	1											baseline, no depression	-1.26187	76.105	2.23	14.1	0	0	2	1	41.3	1.4395	19.9309	0	4.33211
30	20	MM	3296.12	36.2877	20.9763	445.421	807.159	12.4787	2983.31	0	1	2	MM	0	3	0		3	1	0	0	both depression and baseline	1.82945	149.65	1.165	13.9	0	0	3	>=2	50.4	1.5705	20.4341	0	5.0083	2
29	24	IFA	6407.82	54.9597	32.3664	872.639	1178.75	6.39866	2155.21	0	0											baseline, no depression	0.843793	137.2	1.455	14.6	0	0	4	1	47.6	1.5145	20.7524	0	4.92144
27	24	FA	3929.53	45.6846	22.2949	2282.18	1855.8	2.14798	191.388	1	0											baseline, no depression	1.10322	84.54	1.57	12.4	0	0	4	1	61	1.6155	23.3731	0	4.43722
20	19	IFA	2254.33	16.1997	9.8492	164.727	282.18	1.30053	445.694	0	0											baseline, no depression	1.37729	45.145	1.23	13.7	0	0	3	1	37.5	1.566	15.2914	1	3.80988
26	23	FA	2926.11	29.8985	14.767	404.183	559.473	3.79658	755.962	0	0											baseline, no depression	0.28496	54.695	1.595	12	0	0	2	1	43.4	1.475	19.9483	0	4.00177
23	21	FA	2036.23	12.5242	8.33242	195.492	289.798	1.22179	220.358	0	1											baseline, no depression	0.350231	89.235	4.575	13.6	0	0	3	1	37.9	1.5005	16.8332	1	4.49127
25	21	MM	1359.08	9.13871	6.72997	38.0369	182.283	0.22474	97.5719	1	1											baseline, no depression	-1.33238	5.1	1.43	10	1	1	2	1	35.95	1.3805	18.8637	0	1.62924
33	22	MM	2335.54	20.4077	11.1991	370.926	358.621	4.71011	789.249	1	1	0	MM	0	0	0	0	1	0	0	0	both depression and baseline	-0.97203	112.59	2.06	12	0	0	3	1	52.85	1.5905	20.8919	0	4.72375	1
33	26	MM	1153.88	8.03434	5.43635	59.8661	234.972	0.56088	37.504	1	1											baseline, no depression	-0.917936	209	1.95	10.7	0	1	2	1	47.1	1.4695	21.8113	0	5.34233
19	19	FA	972.095	6.70843	5.32398	38.2321	100.957	0.832886	338.216	1	0	4	FA	2			3		1	0	0	both depression and baseline	2.12682	36.89	1.375	13.3	0	0	3		39.2	1.477	17.969	1	3.60794	2
31	32	IFA	2912.2	27.8912	15.5378	542.938	688.799	3.46362	587.913	0	0	1	IFA	3	0				1	0		both depression and baseline	-0.547841	68.8	1.3	13.7	0	0	4		51.05	1.5895	20.2057	0	4.2312	1
21	18	MM	2100	14.921	11.9028	232.356	344.183	1.4056	258.382	0	1											baseline, no depression	-0.829634	72.345	2.285	14.9	0	0	2	1	37.8	1.4635	17.6484	1	4.28145
26	22	MM	2579.51	22.6259	12.038	348.07	478.741	2.43531	794.746	1	1	2	MM	0	0	0	3	2	1	0	0	both depression and baseline	1.4528	182.5	1.885	12.2	0	0	3	1	35.55	1.47	16.4515	1	5.20675	2
23	23	IFA	2070.28	12.0692	8.72399	119.772	292.285	2.52587	767.739	0	0	1	IFA	0	3	0	3	5	1	0	0	both depression and baseline	1.86625	104.36	1.745	14.2	0	0	4	0	40.2	1.4825	18.291	1	4.64785	1
21	18	MM	2802.97	19.6592	13.1245	519.572	546.624	2.64003	501.784	1	1											baseline, no depression	-0.384154	79.485	1.26	13.4	0	0	2	1	44.1	1.502	19.5478	0	4.37557
21	18	IFA	1192.61	13.0651	7.27717	313.143	282.986	1.87567	392.502	1	1											baseline, no depression	-1.13283	49.21	1.835	16	0	0	1	1	43.1	1.4535	20.4008	0	3.8961
26	25	FA	1541.16	10.8086	8.93875	150.814	177.574	3.47103	886.003	1	0											baseline, no depression	2.12682	107.3	1.89	13.5	0	0	4	1	45.9	1.508	20.1841	0	4.67563
33	19	FA	1975.56	15.4426	11.115	248.534	346.634	1.25407	80.3265	1	1											baseline, no depression	-0.133013	17.97	1.72	13.7	1	0	2	>=2	56.9	1.506	25.0878	0	2.8887
27	19	FA	2328.98	19.5386	10.4613	361.876	413.883	2.16824	461.282	1	1											baseline, no depression	-0.813887	148.65	1.335	14.9	0	0	2	>=2	41.2	1.466	19.1703	0	5.0016
35	21	IFA	2061.48	21.5344	10.8137	477.917	532.357	0.583467	43.3276	1	1											baseline, no depression	-0.0343768	24.86	1.945	12.4	1	0	2	>=2	46.85	1.546	19.6016	0	3.21326
27	21	FA	1945.14	13.2429	10.6749	340.629	278.573	0.802629	25.9314	0	1	3	FA	0			0	0	1	0	0	both depression and baseline	-0.874553	65.1	1.13	10.3	0	1	2	1	42.6	1.5005	18.9207	0	4.17593	2
23	19	FA	1554.55	8.75021	6.90473	47.1819	134.23	0.447333	129.053	0	1											baseline, no depression	-1.00843	32.005	1.355	13	0	0	2	1	48.8	1.531	20.8195	0	3.46589
36	31	IFA	1654.78	9.33281	8.09248	31.7044	229.569	0.62	80.5324	1	0	3	IFA	0	0	0	3		1	0	0	both depression and baseline	-0.400424	85.45	1.52	12	0	0	4	1	36.65	1.353	20.0207	0	4.44793	2
22	21	MM	2410.92	13.7021	12.6678	160.708	215.137	2.00643	336.393	1	1											baseline, no depression	-0.262312	47.9	1.59	13	0	0	3	1	54.8	1.575	22.0912	0	3.86912
30	21	MM	1640.96	11.7232	7.94949	125.842	232.966	1.55246	267.904	0	1	4	MM	2	8	3	3	3	1	1	0	both depression and baseline	-0.750146	75.145	1.375	13	0	0	2	1	50.45	1.5155	21.9659	0	4.31942	2
28	19	IFA	1985.96	12.7132	9.13299	154.692	313.87	1.25906	299.403	1	1	5	IFA	5	5	0	0	6	1	1	0	both depression and baseline	0.961268	50.555	1.195	14	0	0	2	1	47.5	1.536	20.1331	0	3.92306	3
30	29	MM	2405.68	19.9217	12.3238	231.053	280.89	4.02205	764.416	1	1	4	MM	0	0	0	0	6	1	0	0	both depression and baseline	-0.662155	72.195	1.065	13	0	0	2		42.85	1.4605	20.0885	0	4.27937	2
33	19	IFA	1514.6	8.85325	6.33358	124.646	249.729	1.23126	147.479	1	1	10	IFA	0	0	0		7	2	0	0	both depression and baseline	-0.75972	48.955	1.005	13	0	0	2	1	51.95	1.599	20.3184	0	3.8909	3
29	21	FA	3320.88	41.1891	17.4958	504.512	865.898	2.10891	750.014	1	1	6	FA	0	0		0	0	1	0	0	both depression and baseline	-0.611167	82.48	1.165	14	0	0	2	1	41.1	1.49	18.5127	0	4.41256	3
22	21	FA	2150.77	13.1936	9.55722	165.828	195.928	0.832324	299.005	0	1	0	FA	0	0	0	0	0	0	0	0	both depression and baseline	-0.623853	85.23	2.155	14	0	0	2	1	42.95	1.557	17.7168	1	4.44535	1
25	20	IFA	2530.05	19.0837	12.4252	194.745	287.044	3.187	628.645	1	1											baseline, no depression	-0.513645	24.725	1.41	14	1	0	2	1	43.9	1.541	18.4867	1	3.20782
20	20	FA	1610.32	9.65236	8.353	117.138	189.684	1.05463	370.669	1	1	0	FA	0	0	0	3		0	0	0	both depression and baseline	0.159552	38.29	1.06	12	0	0	3		41.45	1.451	19.6875	0	3.64519	1
25	22	MM	1727.86	13.2308	9.32941	132.571	194.384	1.8808	545.344	1	1											baseline, no depression	0.199477	28.7	1.54	14	1	0	2	1	29.9	1.3425	16.5899	1	3.3569
28	25	IFA	1382.53	9.58319	6.54056	141.132	194.263	1.87367	245.509	0	1											baseline, no depression	0.242985	14.015	1.12	13	1	0	2	1	38.1	1.55	15.8585	1	2.64013
23	18	FA	2490.38	17.0237	10.8494	161.679	283.426	4.61574	830.944	1	1											baseline, no depression	-0.960709	81.725	1.215	14	0	0	2	1	38.4	1.434	18.6738	0	4.40336
40	20	MM	1872.47	11.3331	8.65623	92.8332	278.561	0.831743	88.0549	0	1											baseline, no depression	-0.14201	48.5	1.245	13	0	0	2	1	42.2	1.53	18.0273	1	3.88156
33	19	IFA	1886	13.8202	8.44183	146.311	287.016	0.663057	305.666	0	1											baseline, no depression	-0.386788	116.3	2.63	15	0	0	2	1	48.05	1.5575	19.8078	0	4.75617
21	18	MM	1201.3	6.79796	5.25054	44.446	82.2187	0.149143	321.143	1	1	2	MM	0	0	0	0		1	0	0	both depression and baseline	-0.174233	64.24	1.625	15	0	0	3		37	1.44	17.8434	1	4.16263	2
29	27	FA	4716.45	34.6165	19.5769	362.03	742.382	3.91448	701.973	1	1	2	FA	0	0	5		5	1	1	0	both depression and baseline	-0.288671	31.035	1.265	12	0	0	2	1	46.75	1.446	22.3586	0	3.43512	2
23	20	FA	2276.98	13.8523	12.102	269.679	302.957	0.968914	284.96	1	0											baseline, no depression	1.08134	67.815	1.435	13	0	0	3	1	45.65	1.5225	19.6937	0	4.21678
33	24	MM	1890.85	13.5823	9.09033	182.626	199.3	1.02284	233.904	0	0	3	MM	1	0	0		0	1	0	0	both depression and baseline	0.887649	78.31	1.08	15	0	0	3	1	48.8	1.5165	21.2195	0	4.36067	2
44	34	IFA	1996.4	13.1835	11.4012	119.682	449.117	0.825562	46.5867	1	1											baseline, no depression	-1.41004	6.135	1.47	9	1	1	2	1	51	1.481	23.252	0	1.81401
29	25	MM	1173.26	9.98709	6.16562	110.694	96.3549	0.819257	248.461	0	0	1	MM	0	0	2	0		1	0	0	both depression and baseline	2.61748	56.04	1.065	13	0	0	4	1	47.8	1.508	21.0196	0	4.02607	1
26	19	FA	2697.25	22.4268	14.7348	208.605	451.886	8.09405	1248.79	1	1											baseline, no depression	0.280525	111.8	1.585	12	0	0	2	1	42.8	1.4345	20.799	0	4.71671
32	24	IFA	2779.82	22.2528	13.4765	342.84	405.55	3.23263	786.93	1	1	0	IFA	0	0	0	0		0	0	0	both depression and baseline	-0.0928555	43.775	1.6	14	0	0	2	1	39.4	1.481	17.9633	1	3.77906	1
23	22	FA	2103.37	18.1842	10.6386	243.779	311.494	4.97832	1028.96	0	0	3	FA	0	3	2	0		1	0	0	both depression and baseline	3.07886	71.53	1.02	14	0	0	4		50.05	1.501	22.2148	0	4.27012	2
25	24	MM	2930.12	18.928	13.4118	144.419	332.269	0.8968	279.169	1	1											baseline, no depression	0.0505025	23.35	1.38	13.3	1	0	2	1	41.45	1.51	18.179	1	3.1506
30	20	IFA	1556.45	13.3427	8.06417	376.864	202.245	1.59868	232.062	1	1											baseline, no depression	-1.41415	83.285	2.05	10.8	0	1	1	1	46.3	1.6055	17.9622	1	4.42227
30	24	IFA	2206.9	18.1798	10.8887	328.636	309.84	2.46573	457.56	1	1											baseline, no depression	-0.760369	74.365	2.03	12.6	0	0	3	1	35.5	1.482	16.1634	1	4.30898
[truncated: 3,012 more rows]
